# Supplementary material for: iSulf-Cys: Prediction of S-sulfenylation Sites in Proteins with Physicochemical Properties of Amino Acids
Source: PLoS One. 2016 Apr 22;11(4):e0154237. doi: 10.1371/journal.pone.0154237 (PMC4841585; doi:10.1371/journal.pone.0154237)
Supplement: S1 Data — (XLSX) [file pone.0154237.s001.xlsx]

## Sheet: pos1045
Ref ID	Site	Peptide sequence
NP_000009.1	237	SIRTSAVPSPCGKYYTLNGSK
NP_000010.1	126	STPCTTINKVCASGMKAIMMA
NP_000010.1	196	DVYNKIHMGSCAENTAKKLNI
NP_000088.3	198	GGISCVLQDGCVFEKAGVSIS
NP_000170.1	615	TKTILKSSLSCSLQEGLIPGS
NP_000180.2	794	TKFLSQIESDCLALLQVRAIL
NP_000185.1	106	TVDFIRLKSYCNDQSTGDIKV
NP_000225.1	895	EQATTSAQVACLYRKQSQIQN
NP_000312.2	853	EKFQKINQMVCNSDRVLKRSA
NP_000356.1	87	GEISPGMIKDCGATWVVLGHS
NP_000373.1	50	DILTAIAADLCKSEFNVYSQE
NP_000393.4	43	EQVALSRTQVCGILREELFQG
NP_000445.1	112	DSVISLSGDHCIIGRTLVVHE
NP_000678.1	421	EKQAQYLGMSCDGPFKPDHYR
NP_000703.2	204	KEDQYMKMTVCLETEKKSPLS
NP_000843.1	102	MVNDGVEDLRCKYISLIYTNY
NP_000875.2	331	LRVGMGSGSICITQEVLACGR
NP_000958.1	157	EKDFSSMKKYCQVIRVIAHTQ
NP_000958.1	336	VTNDFVMLKGCVVGTKKRVLT
NP_000963.1	199	RLGRLVHRKTCTTVAFTQVNS
NP_000966.2	150	SIADKKRRTGCIGAKHRISKE
NP_000970.1	134	DQLALDSPKGCGTVLLSGPRK
NP_000980.1	92	GTACGKYYRVCTLAIIDPGDS
NP_000981.1	70	HYHLKRNQSFCPTVNLDKLWT
NP_000994.1	61	LANVNIGSLICNVGAGGPAPA
NP_000996.2	97	YAEKVATRGLCAIAQAESLRY
NP_000996.2	119	LLGGLAVRRACYGVLRFIMES
NP_000996.2	134	RFIMESGAKGCEVVVSGKLRG
NP_000997.1	201	DSIGKDIEKACQSIYPLHDVF
NP_001000.2	66	YAAKRFRKAQCPIVERLTNSM
NP_001001486.1	49	QADLQNGLNKCEVSHRRAFHG
NP_001001486.1	839	QTKSVFEIGLCSNRMFCYAVL
NP_001001795.1	98	YEAAFPFLSPCGRERNFLRCE
NP_001002010.1	73	KNPTRVEEIICGLIKGGAAKL
NP_001002909.1	508	HSQKVSETQMCESNSSKETSL
NP_001003.1	71	DVGNFSWGSECCTRKTRIIDV
NP_001003.1	100	LVRTKTLVKNCIVLIDSTPYR
NP_001005386.1	226	ETVRMIKEKLCYVGYNIEQEQ
NP_001007.2	130	AKDVIEEYFKCKKXXXXXXXX
NP_001007794.1	129	TVKLWDPRTPCNAGTFSQPEK
NP_001008389.1	92	VVNEINIEDLCLTKAAYCRCW
NP_001008708.1	59	VVTLVEDPAGCVWGVAYRLPV
NP_001008895.1	241	FELKFLEETNCLYAAEGQRLM
NP_001012.1	35	GNDFHTNKRVCEEIAIIPSKK
NP_001012777.1	230	AQTEALSQLFCSVRTLTAKEE
NP_001012777.1	268	GYSKVMTGDSCTRLAIKLMTN
NP_001014446.1	27	PPPSKQSLLFCPKSKLHIHRA
NP_001017423.1	88	GSAVVTRGDECGLALGRLASI
NP_001017992.1	53	GVMVGMGQKDCYVGDEAQSKR
NP_001019.1	59	LFDKATYDKLCKEVPNYKLIT
NP_001022.1	27	VLGRTGSQGQCTQVRVEFMDD
NP_001024.1	429	NLGTIKCSNLCTEIVEYTSKD
NP_001024.1	492	DINYYPVPEACLSNKRHRPIG
NP_001024.1	662	HEEMKNQIIACNGSIQSIPEI
NP_001024.1	779	EKERNTAAMVCSLENRDECLM
NP_001025178.1	542	AIMKLSTRFTCTVNRIKKVVS
NP_001027017.1	96	KINRTLETANCMSSQTKNVVS
NP_001027454.1	363	ASTPTGISASCRRPIKGAAGR
NP_001029288.1	69	ETGSAVSAAQCQVGPTRELPE
NP_001032242.1	665	SSAPVVVTRVCEVGPKEPAAA
NP_001034229.1	156	LLACEGGTGTCVRVTVQARVM
NP_001035828.1	71	LIRLIEDGRGCEVIQEIKSFS
NP_001035919.1	91	SSSGVLGTGLCELDRLLQELN
NP_001036041.1	459	KRLDEVSRELCHTQSSHASLR
NP_001036041.1	890	AEFEEAQTSACRLQEELEKLR
NP_001036143.1	16	KKLVIVGDGACGKTCLLIVFS
NP_001036143.1	20	IVGDGACGKTCLLIVFSKDQF
NP_001036816.1	226	TIDDLEDKLKCTKEEHLCTQR
NP_001041659.1	124	SKSGQVYSFGCNDEGALGRDT
NP_001060.1	239	VSATMSGVTTCLRFPGQLNAD
NP_001060.1	303	MFDSKNMMAACDPRHGRYLTV
NP_001060.1	354	WIPNNVKTAVCDIPPRGLKMS
NP_001070962.1	57	KQRGFRFRYGCEGPSHGGLPG
NP_001072113.1	194	LLESLPLSKLCNEEQELLRFL
NP_001072989.1	1105	LHGFEKKAKECMAGTSGSEEV
NP_001072992.1	288	LGHCEKIKKACGNFGIPCELR
NP_001073027.1	57	GGGGAGPGGACKAEPRPVAAS
NP_001073027.1	308	VTQNLPMKEGCTEVSLLRVGW
NP_001073867.1	1766	GKEELLKAIACVVTACSAELE
NP_001073884.1	65	YRNESARESLCDSPHQNLSRP
NP_001075109.1	223	REPKLPVLAGCLKGLSSLLCN
NP_001075109.1	491	TVVHQGLIRICSKPVVLPKGP
NP_001075109.1	1499	KGIAPGDERQCLPSLDLSCKQ
NP_001075109.1	1904	SKINQVFHGSCITEGNELTKT
NP_001075109.1	2342	ERKNILEESLCELVAKQLKQH
NP_001075109.1	2435	RHRDDERQKVCLDIIYKMMPK
NP_001076581.2	45	MNLAYVKAADCISEPVNREPP
NP_001076581.2	385	ILNEVRNYLSCDVEVRRGDVL
NP_001091678.1	267	TDLFGRDLSYCLSGMYDHRYG
NP_001091742.1	406	SALDKITASLCDLKSRLDSRT
NP_001091873.1	129	SKTPQAPFPTCPNRKKVFVED
NP_001091873.1	283	KRPRPPVLSVCSSSETPYLLK
NP_001093869.1	532	LHKQPTSEANCSAMFGKLMTI
NP_001094073.1	29	LLLKIWKTRSCAGISGKSQLL
NP_001099000.1	93	ERALLVTASQCQQPAENKLSD
NP_001099008.1	614	IHLLKSPAESCDLLGDIQTCI
NP_001104490.1	740	STARVELHSTCQTISVDRQRL
NP_001106963.1	248	SQEATEAAPSCVGDMADTPRD
NP_001112362.1	79	TVPRVFIGKDCIGGCSDLVSL
NP_001116295.1	71	ELYFRPKDPYCHPVCANRFST
NP_001116849.1	53	PVQCSRDVVICPDASLEDAKK
NP_001119601.1	227	TGQKGLNDFQCWEKGQASQIT
NP_001120662.1	290	SRGRSVLGGDCLLKFSLDVCE
NP_001120676.1	265	VHDGKGDMRKCPFYAAEQDKG
NP_001120676.1	282	QDKGALEGSSCPFRTAMAVLR
NP_001121089.1	202	LPDGDHDLKRCQYVTEKVLAA
NP_001121089.1	339	VKRALANSLACQGKYTPSGQA
NP_001121631.1	365	EGFLAKRFSGCTLTDGTLKKL
NP_001121689.1	204	RGRPKMVKQPCPSESDIITEE
NP_001121901.1	863	LDSGKFRVLGCILSELKQKGD
NP_001122388.1	74	SASGAAEDGACGCLPNPGTFE
NP_001122388.1	76	SGAAEDGACGCLPNPGTFEEC
NP_001123477.1	332	LHKPPKVQEKCQLEINFNTLQ
NP_001123477.1	370	MVSDINNAWGCLEQVEKGYEE
NP_001123477.1	480	PSVNARCQKICDQWDNLGALT
NP_001123579.1	320	RGKYKEAEPLCKRALEIREKV
NP_001124000.1	443	DLIAKVDELTCEKDVLQGELE
NP_001124295.1	1141	KGKGKPKSQACEPSEPEIEIK
NP_001124295.1	1355	EPLHVFAPRACQLSVVVDDKK
NP_001124384.1	62	AYCHILLGNYCVAVADAKKSL
NP_001124487.1	252	KRTPAPEPEPCEASELPAKRL
NP_001127836.1	67	TGNSESKKKPCSETSQIEDTP
NP_001127836.1	535	ETEVVLIKNVCLPPEMEVALT
NP_001127836.1	635	PETVTGTGKKCSLPAEEDSVL
NP_001127836.1	654	VLEKLGERKPCNSQPSELSSE
NP_001128717.1	935	EDEDVIPATQCLTPGIRTNVV
NP_001129064.1	149	HYCGKCCLTYCFNKPEDKXXX
NP_001129115.1	265	RLLQPDFQPVCASQLYPRHKH
NP_001129125.1	488	PTTTQRVGSECPDRLAMDFGG
NP_001129477.1	41	LVAPGNAGTACSEKISNTAIS
NP_001129477.1	93	VGNLRSAGVQCFGPTAEAAQL
NP_001129676.1	428	TMYPKAVQDLCGWRIRSLACG
NP_001129734.1	75	EDKGACRLPLCSLPGEPGNGP
NP_001131024.1	334	EQHTEDTVKDCVDIEVFPAGE
NP_001135967.1	1008	DLEQTRSEKKCIEEHADRYKQ
NP_001135971.1	132	PEAAGENFAPCSVAPGKSLXX
NP_001136270.1	66	RFGDDLNHISCVIKERTVAQI
NP_001138880.1	145	RGKQLRVRFACHSASLTVRNL
NP_001138880.1	208	KPAARKALDRCSEGSFLLTTF
NP_001139699.1	36	SRNVKSLEKVCADLIRGAKEK
NP_001153239.1	270	KELQERLSQECPIKEVVLYVK
NP_001157666.1	39	VASMPLISSTCDMVSAAYAST
NP_001157666.1	60	KESYPHIKTVCDAAEKGVRTL
NP_001157789.1	1899	IEGPSKAEISCIDNKDGTCTV
NP_001157789.1	2532	ESVTRSSTETCYSAIPKASSD
NP_001157903.1	257	SRGGTSAWGKCSLPKFTVPKG
NP_001158286.1	546	LALAKGITEECLKQPSLEQKE
NP_001158286.1	733	LQPERGSPKKCEAEEAEPPAA
NP_001158887.1	163	FPKNRVIGSGCNLDSARFRYL
NP_001161819.1	146	RFVRVNTLKTCSDDVVDYFKR
NP_001164120.1	306	AWNNPSPRVECVLAELKGVTC
NP_001166184.1	1107	ELKQKILLFGCEKEEMNKEIT
NP_001166184.1	1291	KVKEALLIKTCTVSELEAQLR
NP_001171712.1	62	LVKLDVKTKSCSGVEFSTSGS
NP_001171725.1	370	ALVRLGTQTFCSRVIDEELNP
NP_001171725.1	645	GSSVDAPPRPCHTTPDSQFGT
NP_001171752.1	13	THGQTCARPMCIPPSYADLGK
NP_001171752.1	76	TGTLETKYKWCEYGLTFTEKW
NP_001181.2	342	VREVFGSGTACQVCPVHRILY
NP_001185792.1	53	ELGRTERVRNCSSPEFSKTLQ
NP_001186036.1	29	IQDLGPKELSCTELQELKQLA
NP_001186071.1	443	NADQPLRVRGCILTLVERMDE
NP_001186128.1	40	TQAPRLAENFCVCHLATGDML
NP_001186128.1	42	APRLAENFCVCHLATGDMLRA
NP_001186231.1	175	SPNRSSPSIICMPKQQPSRQP
NP_001186797.1	229	LEASEELDTICPKAPKLEERL
NP_001193496.1	135	GAQNPKTVAKCQVTPRRNVLQ
NP_001193726.1	49	PITARNTGIICTIGPASRSVE
NP_001229696.1	61	RPQDGQARSSCSPGGRTPAAR
NP_001229697.1	237	SHDFLSGKVGCGSPRIHFGGL
NP_001229712.1	353	SAYLHPQQFDCEPGVLGSKGF
NP_001229821.1	506	KQRPGQQVATCVRLLGRNSNS
NP_001229821.1	680	ITPLRRATVECVKDQFGFINY
NP_001229821.1	739	KCSACNVWRVCEGPKAVAAPR
NP_001229831.1	102	PPALLQTHPPCRRSESSGILP
NP_001229862.1	318	WFEEKLQEVECEEQRLRKLHA
NP_001230131.1	31	QLLKNLINPSCMVRRQAEEIY
NP_001230131.1	48	EEIYENIPGLCKTTFLLDAVR
NP_001230154.1	272	EGTYALDSESCMEKLAALSAS
NP_001230679.1	207	TYQPRLAGLTCSGAEGLARPK
NP_001231.2	261	RLKRIWNWRACEAAKKTKADD
NP_001239007.1	264	NNRNVKNSNYCLPSYTAYKNY
NP_001243194.1	46	RWLKLNRTGLCYLPEELAALQ
NP_001244.1	769	EDSAIPRRLECLKEDVQRQQE
NP_001244118.1	185	GFEEELKSLLCHLPRIYQAFL
NP_001248769.1	34	NGKVGLDATNCLRITDLKSGC
NP_001252520.1	46	ALGTKSCSSSCAVHDLIFWRD
NP_001254476.1	125	FEKVVTSEALCGVPVLVLANK
NP_001257819.1	323	EVLKVMKYERCQADQARLTVD
NP_001258522.1	238	RVSMVGQVKQCEGITSPEGSK
NP_001263400.1	190	VSWNRNGSLICTASKDKKVRV
NP_001263400.1	330	MPKRGLDVNKCEIARFFKLHE
NP_001263400.1	420	LDSKPTANKKCDLISIPKKTT
NP_001263400.1	456	KEIKSIKDTICNQDERISKLE
NP_001265119.1	170	QIRLMDQNLKCLSAAEEKAET
NP_001265139.1	404	RKTNQRIDNKCSTGYEKNMTP
NP_001268426.1	69	PWVQKPIIFDCRSRPRNVPVI
NP_001269534.1	58	KHLNEIDLFHCIDPNDSKHKR
NP_001273079.1	42	EGDLGIVEKTCATDLQTKADR
NP_001273355.1	419	SVRNKPFFDICTSRKKYKPGR
NP_001273490.1	80	KNRKHPSSPECLVSAQKVLEG
NP_001273490.1	160	FLQKAPVPSTCSSTFPEELSP
NP_001273490.1	961	WLEEQQGRQFCSTQAALQAME
NP_001273726.1	195	RDLDVVRRIICSAGLSLLAEE
NP_001275912.1	87	FPQEVKDLLSCNHTVLDPDLR
NP_001275996.1	169	EDENSSSTNLCVEDLQKNKDS
NP_001276674.1	152	NSLKIISNASCTTNCLAPLAK
NP_001276674.1	247	TANVSVVDLTCRLEKPAKYDD
NP_001279.2	24	AGSDGAKIGNCPFSQRLFMVL
NP_001287789.1	590	EVQVGGRSVVCSDVEQQVIVI
NP_001288092.1	301	YQLACRSQAPCANKDEADLSS
NP_001307.2	85	RIVEDEPNKICEADRVAIKAN
NP_001307.2	272	GLLELLKSQICDNAALYAQKY
NP_001307.2	344	FEDQNTLTSICEKVIVPNMEF
NP_001307.2	387	SDIDTRRRAACDLVRGLCKFF
NP_001307.2	842	KVSGNVEKKICAVGITKLLTE
NP_001307.2	939	AQSLHKLSTACPGRVPSMVST
NP_001340.2	130	VRKVNQKIGSCTQQDVELHVQ
NP_001340.2	349	FLEPTLRLEYCEALAMLREAG
NP_001347.3	128	KFERGGNSRWCDKSDEDDWSK
NP_001347.3	317	GQQIRDLERGCHLLVATPGRL
NP_001347.3	341	MERGKIGLDFCKYLVLDEADR
NP_001348.2	242	GSNKKLAAQSCALSLVRQLYH
NP_001348.2	438	DFIQNDRAAECNIVVTQPRRI
NP_001348.2	1029	NALIHKSSVNCPFSSQDMKYP
NP_001349.2	190	SLPGPKRGVACTQPRRVAAMS
NP_001349.2	226	EVGYSIRFEDCSSAKTILKYM
NP_001367.2	633	FKVQYPQSQACKMSHVRDLPP
NP_001367.2	1977	MLSAVSQQVQCIQEALREHSN
NP_001367.2	3940	EQAEAVVRLSCLPAFKDLIAK
NP_001367.2	4121	KKLHSLQPHACFRLFLTMEIN
NP_001370.1	62	FLQTEIKNQLCDLETKLRKEE
NP_001393.1	234	SGTTLLEALDCILPPTRPTDK
NP_001393.1	411	IVDMVPGKPMCVESFSDYPPL
NP_001395.1	266	APAPEEEMDECEQALAAEPKA
NP_001406.1	434	LGKIVLTNPVCTEVGEKIALS
NP_001419.1	337	RIAKAVNEKSCNCLLLKVNQI
NP_001419.1	399	CTGQIKTGAPCRSERLAKYNQ
NP_001427.2	268	GHFVISIKANCIDSTASAEAV
NP_001435.1	120	KLKDGKLVVECVMNNVTCTRI
NP_001435.1	127	VVECVMNNVTCTRIYEKVEXX
NP_001447.2	2099	LEDGTCRVTYCPTEPGNYIIN
NP_001447.2	2535	VFVDSLTKATCAPQHGAPGPG
NP_001460.1	398	KCLEKEVAALCRYTPRRNIPP
NP_001524.2	260	SLNGADIYSGCCTLKIEYAKP
NP_001524.2	472	GQSYGLEDGSCSYKDFSESRN
NP_001524.2	581	NGPYPYTLKLCFSTAQHASXX
NP_001527.3	119	AGARKVIGIECSSISDYAVKI
NP_001527.3	272	VEDLTFTSPFCLQVKRNDYVH
NP_001527.3	360	TIDLDFKGQLCELSCSTDYRM
NP_001651.1	62	NVETVEYKNICFTVWDVGGQD
NP_001672.1	447	VGEATETALTCLVEKMNVFDT
NP_001686.1	15	WLISAPGEKTCQQTWEKLHAA
NP_001739.2	82	GIEWKRPTEICADPQFIIGGA
NP_001887.1	336	YPVVKEQSQPCADNAVLSSGL
NP_001896.2	491	RFEVNPVWKKCLEEQGLKFVG
NP_001952.1	41	GKSTLTDSLVCKAGIIASARA
NP_001952.1	290	PEGKKLPRTFCQLILDPIFKV
NP_001952.1	369	PSPVTAQKYRCELLYEGPPDD
NP_001952.1	591	ETVSEESNVLCLSKSPNKHNR
NP_001952.1	693	FQWATKEGALCEENMRGVRFD
NP_002005.1	396	NKAAKTQLAVCQQRIRRQLAR
NP_002038.2	466	IEIVGCADRSCYDLSCHARAT
NP_002047.2	55	GNDKDWEANACKIQLIKKKGK
NP_002061.1	112	DDARQLFALSCTAEEQGVLPD
NP_002083.3	476	HRYIELFLNSCPKGKXXXXXX
NP_002085.2	465	VLGKLESGSICKGQQLVMMPN
NP_002102.4	666	TEPGDQENKPCRIKGDIGQST
NP_002102.4	1443	KALKQYTTTTCVQLQKQVLDL
NP_002129.2	126	YFSKFGEVVDCTLKLDPITGR
NP_002145.3	34	ETIANEYSDRCTPACISFGPK
NP_002147.2	237	YFINTSKGQKCEFQDAYVLLS
NP_002147.2	442	VEEGIVLGGGCALLRCIPALD
NP_002215.2	2668	QRLGFVDVQNCISRXXXXXXX
NP_002254.2	144	RPAWDLKGQLCDLNAELKRCR
NP_002254.2	212	GQQELKNLRACVLELEERLST
NP_002259.1	57	KRRNVPHEDICEDSDIDGDYR
NP_002262.3	933	YFLRPMLQYVCDNSPEVRQAA
NP_002289.2	42	NELNDLFKAACLPLPGYRVRE
NP_002289.2	101	RKAINKKEGICAIGGTSEQSS
NP_002289.2	336	REKDDIQRAECMLQQAERLGC
NP_002289.2	460	LGGNMKKLENCNYAVELGKNQ
NP_002379.3	405	AKSQLLRYVLCTAPRAIPTTG
NP_002403.2	181	PILIPCHRVVCSSGAVGNYSG
NP_002408.3	261	KSQKENVLQYCRKSGLQTDYA
NP_002408.3	824	QNAAKQPSDKCSASPPLRRQC
NP_002408.3	1007	SEKGKITKMPCQSLQPEPINT
NP_002408.3	1285	KADVEGELLACRNLMPSAGKA
NP_002408.3	1479	GLKELFQTPVCTDKPTTHEKT
NP_002408.3	3014	GSVTGTKRLRCMPAPEEIVEE
NP_002446.3	326	EKELYREARECLTLLSQRLGS
NP_002464.1	91	SKVEDMAELTCLNEASVLHNL
NP_002464.1	172	MQDREDQSILCTGESGAGKTE
NP_002464.1	816	LTAMKVLQRNCAAYLKLRNWQ
NP_002464.1	988	EEQIILEDQNCKLAKEKKLLE
NP_002464.1	1379	MKKKMEDSVGCLETAEEVKRK
NP_002464.1	1437	VDLDHQRQSACNLEKKQKKFD
NP_002473.2	254	SVSGTDVQEECREKGGQEKQG
NP_002473.2	708	KPTDGASSSNCVTDISHLVRK
NP_002480.1	44	LRLALFNPDVCWDRNNPEPWN
NP_002523.2	713	TIILSAYQRKCIQSILKEEGE
NP_002645.3	358	VANAVLDGADCIMLSGETAKG
NP_002645.3	423	AVGAVEASFKCCSGAIIVLTK
NP_002645.3	474	HLYRGIFPVLCKDPVQEAWAE
NP_002678.2	439	MEFEIEPDKECKSLSPGKENV
NP_002694.3	100	GHTRYATTGKCELENCQPFVV
NP_002708.1	334	QVHEYLRSKLCSLYENDCIFD
NP_002746.1	277	DAKELELMFGCQVEGDAAETP
NP_002755.1	41	VTKKFSNQETCVEIGESVRGE
NP_002755.1	165	IRENISEWRNCTIVSPDAGGA
NP_002755.1	265	GPAISRINNACFEAVVVTNTI
NP_002782.1	47	LTSVAVRGKDCAVIVTQKKVP
NP_002784.1	224	DVYTGDALRICIVTKEGIREE
NP_002786.2	19	GAVMAMKGKNCVAIAADRRFG
NP_002795.2	240	GTGKTLLARACAAQTKATFLK
NP_002797.3	184	QRVGIIPPKGCLLYGPPGTGK
NP_002799.3	459	GIVNSGVRNECDPALALLSDY
NP_002804.2	59	GIGMNEPLVDCEGYPRSDVDL
NP_002806.2	289	YAGRQTEALKCVAQASKNRSL
NP_002807.1	193	VEFILEQMRLCLAVKDYIRTQ
NP_002807.1	255	KHYRAIYDTPCIQAESEKWQQ
NP_002818.1	344	VKEETQEDKDCPIKEEKGSPL
NP_002823.3	167	VRSLGAVEPICSVNTPREVTL
NP_002848.1	229	QEQHSVMCKICEQFEAETPTD
NP_002850.2	108	SNPQDSVGSPCSRVGEEEHVY
NP_002853.2	326	KFGCRDPVRTCFETFPDKVAI
NP_002875.1	139	EQGQNLARQWCNCAFLESSAK
NP_002878.2	32	LTAEIDRLKNCGCLGASPNLE
NP_002878.2	369	DGRKIVFVPGCSIPLTIVKSD
NP_002930.2	95	CKIQKLSLQNCCLTGAGCGVL
NP_002930.2	409	SLRELDLSNNCLGDAGILQLV
NP_002931.2	38	SCPVVRMGKLCIEVTPQSKIA
NP_002931.2	88	NLEKETTHRYCANAFKLHRLP
NP_002941.1	477	PAAEARMKVACITEQVLTLVN
NP_002941.1	545	SRLKTEGSDLCDRVSEMQKLD
NP_002943.2	229	IDDCYTSARGCTATLGNFAKA
NP_002964.3	892	SQGVQTSSPACKQEKDDKEEK
NP_003001.1	379	MYEERAVEVACYVCKILDQMP
NP_003008.1	6	XXXXXMHRDSCPLDCKVYVGN
NP_003012.1	153	GAVQDCERAICIDPAYSKAYG
NP_003016.1	277	EPEQSNGGFPCTTAPKIAASS
NP_003091.2	332	KLHVSVEALVCHRKELSANTA
NP_003124.1	48	LCVKVTDDLVCLVYKTDQAQD
NP_003128.3	188	KSNYQGLPLPCVKKIIQQVLQ
NP_003128.3	455	LQESIRAEIPCEDEQEQEHNG
NP_003130.2	253	KAPRVWELGGCANKEVLDYST
NP_003267.1	518	QVDRQLPSLACKYPVSSREAT
NP_003283.2	224	EKGNEILELKCNLENKKEEVS
NP_003283.2	1127	TQKAESQLLECKASWEERERM
NP_003293.2	54	VNFCPLPSEQCYQAPGGPEDR
NP_003325.2	444	EDKEVLTEDKCLQRQNRYDGQ
NP_003325.2	1039	RHVRALVLELCCNDESGEDVE
NP_003355.1	80	RCVGAELGLDCPGRDYPNICA
NP_003355.1	162	VVITEQAVDTCFKAEFEQIVL
NP_003356.2	380	FVLQGQWMRLCTSATESEVAR
NP_003461.2	315	DNVENKMKGTCVEGTIPKLFR
NP_003463.1	89	TIAQGKGQKLCEIERIHFFLS
NP_003482.1	194	GNSPPSSGEACREEKGLAAED
NP_003557.2	1134	SKLAEIEEIKCRQEKEITKLN
NP_003567.2	394	FAELKEKSQACGGNLGSIEEL
NP_003581.1	636	ELVRALQSLACGKPTQRVLTK
NP_003592.3	165	LTESSKATNVCTRFEDSPSYV
NP_003631.2	341	YLKQSLSFSTCGKSKIVSLMW
NP_003633.1	27	AVEKKLAEYKCNTNTAIELKL
NP_003633.1	101	YASKVDENFDCVEADDVEGKI
NP_003633.1	299	VLVKLCQDLPCFSREKLMQGF
NP_003650.1	226	DDVVKIVNLACKYNLCIIPIG
NP_003674.1	274	RSEKPPAGSICRAEPEAGEEQ
NP_003706.2	678	ELRQQVSTLKCQNEQLQTAVT
NP_003711.1	157	YQWLEKVFGSCPRKNMQITIL
NP_003741.1	78	KEGLYQYKNICQQVNIKSLED
NP_003741.1	160	VKFLWESYRQCLDLLRNNSRV
NP_003741.1	478	ERAIVDAARHCDLQVRIDHTS
NP_003745.1	256	RIGVDLIMKTCFSPNRVIGLS
NP_003746.2	25	QVEEEGEDDKCVTSELLKGIP
NP_003746.2	139	TFITSKEDLNCQEEEDPMNKL
NP_003810.1	132	FGNILSCKVVCDENGSKGYAF
NP_003816.2	112	TWGDGGENSPCNVVSKQPGPV
NP_003855.1	184	NKAQLVEIVGCHFRSIPVNEK
NP_003861.1	1534	VDYYKSYIKTCLDNLASKGKV
NP_003866.1	456	RVICAEEPYICKDFPETNNIL
NP_003866.1	489	PHTLLQRVKACTTEEDQEKLM
NP_003866.1	523	PIKTVGVQGDCRSYSYVCGIS
NP_003891.1	26	AAREIRRFSFCCSPEPEAEAE
NP_003891.1	113	KECRRDHRPPCAQEAPRNMVH
NP_003904.3	962	TKDLLADLIGCQRLPEDQRKK
NP_003912.1	119	IKLEHLKGLKCSSCEPFPDGA
NP_003925.1	460	QNTFPPRSSGCFPNMAAKVNG
NP_003943.2	348	AWRVDPPFRPCLQSEEDVSQF
NP_003963.1	1542	YEDFAKSRAKCDVDETVSSAT
NP_003964.3	42	DQNRALVDGPCTQVRRQAMPF
NP_004026.2	449	YDQVHSGKLVCGMVSYLNDLP
NP_004042.1	221	TKFGVEAFSDCLRYEMYPLGV
NP_004068.2	211	DSMDLIAKLPCVAAKIYRNLY
NP_004073.2	636	AQEKFELSENCSERPGLRGAA
NP_004085.1	98	RRVSPEEAIKCEDKFTKSKTV
NP_004085.1	218	VKEALRAGLNCSTENMPIKIN
NP_004086.1	62	IIYDRKFLMECRNSPVTKTPP
NP_004095.4	212	RLGMLSPEGTCKAFDTAGNGY
NP_004095.4	642	QRCPPGVVPACHNSKDTVTIS
NP_004095.4	1118	EQQVPILEKFCFTPHTEEGCL
NP_004095.4	1141	RAALQEELQLCKGLVQALQTK
NP_004095.4	1186	QELPRLLSAACRLQLNGNLQL
NP_004095.4	1448	SRPVWLKAINCATSGVVGLVN
NP_004095.4	1548	RGDLSSIRWVCSSLRHAQPTC
NP_004095.4	1992	NQTPEFFQDVCKPKYSGTLNL
NP_004095.4	2202	SKADEASELACPTPKEDGLAQ
NP_004125.3	317	RVREAAEKAKCELSSSVQTDI
NP_004125.3	608	EFKDQLPADECNKLKEEISKM
NP_004138.1	195	DKGGINLTATCPQSELDAETV
NP_004152.1	126	NVNKLLVGNKCDLTTKKVVDY
NP_004183.2	333	DIASKVDASACGMERLLDICA
NP_004184.1	1173	IVLENRDRVGCVWQTVRDHLY
NP_004214.1	98	PIISSENWKPCTKTCQVLEAL
NP_004228.1	14	AVGDLKQALPCVAESPTVHVE
NP_004238.3	144	LCGHLHHGKTCFVDCLIEQTH
NP_004251.3	1141	RLQDWEDQVRCDIRQFLSLRP
NP_004272.2	151	MPETTQPDKQCGQVAAAAAAQ
NP_004272.2	179	ERSQSPAASDCSSSSSSASLP
NP_004283.2	733	EARSRGEEQGCQGDGDAGVKA
NP_004359.1	164	FDDATMKAGQCVIGLQMGTNK
NP_004386.2	96	VGEDVPDARKCACASHVAKVA
NP_004388.2	324	AYVTERQKVHCLNTLFSRLQI
NP_004392.1	38	SREQHGVAASCLEDLRSKACD
NP_004392.1	47	SCLEDLRSKACDILAIDKSLT
NP_004393.1	194	EEFLRVLGSMCQRLRSMQYNG
NP_004437.2	92	LEFSATKLSSCDSFTSTINEL
NP_004437.2	744	ERPTPSLNNNCTTSEDSLVLY
NP_004437.2	856	PKAKINEAVECLLSLKAQYKE
NP_004437.2	1377	LEVGPRDMKSCQFVAVRRDTG
NP_004449.1	180	KLKTALLDISCVKHIIYVDNK
NP_004477.3	794	PAPGTGGDSVCGETHRALQGA
NP_004485.1	12	SRSNRQKEYKCGDLVFAKMKG
NP_004485.1	108	SGYQSSQKKSCVEEPEPEPEA
NP_004499.2	229	NPDPNEIKSYCYVSKEELKEL
NP_004512.1	330	QRAKTIKNTVCVNVELTAEQW
NP_004514.2	911	TIKIGLTKLNCFLEQDLKLDI
NP_004573.2	40	YGSKKDDYEYCMSEYLRMSGI
NP_004588.1	63	LGRVKAFDRHCNMVLENVKEM
NP_004695.1	296	VAALDALSRECCVTAGGRDGT
NP_004721.1	302	DEISQDTGKYCFGVEDTLKAL
NP_004730.2	209	AVGTFARALDCSSSIRQPSLH
NP_004783.2	310	KNRERERERECNPPNSQPASY
NP_004810.2	578	RILRAEKAVACSGAAQVRIKI
NP_004823.1	192	ERLEAMKLNECVDHTPKLKLW
NP_004841.2	607	SNNRDLQDKNCLLETAKLKLE
NP_004841.2	649	EIINDLQGRICGLEEDLKNGK
NP_004879.1	69	EAAALGSRGSCSTEVEKETQE
NP_004896.1	47	FSHPRDFTPVCTTELGRAAKL
NP_004896.1	91	AWSKDINAYNCEEPTEKLPFP
NP_004921.1	206	QMEKDETVSDCSPHIANIGRL
NP_004955.2	273	SDSLSGDRLGCFNLTIKGHAK
NP_004955.2	408	EDDPDKRISICSSDKRIACEE
NP_004997.4	554	VLFLLGADGGCITRQDLPKDC
NP_005040.2	24	VYRRGNLNFTCDGNSVISPVG
NP_005042.1	657	LQHVVKGPSGCVESLEVTCRR
NP_005052.1	253	KTHKGLRKVACIGAWHPARVG
NP_005076.3	728	EELKARTSKACFQVGTSEEMK
NP_005092.1	78	GSTVLLVVDKCDEPLSILVRN
NP_005115.2	1065	TKSASVAPFTCKTSEAKKEEM
NP_005115.2	1129	GKKADNEEPKCQPVFSFGNSE
NP_005122.2	49	QVPGSENEKKCTLDQAFRGIL
NP_005137.1	674	PNKSLPSAVYCIEDKMAIDDK
NP_005144.2	94	NPQAPEFILGCTASKITPDGI
NP_005144.2	254	GGPGADFGQSCFPAEAGRDTL
NP_005145.3	809	PHLADYFNRNCYQDDINRSNL
NP_005147.3	68	SRVLHLRKIPCDVTEAEIISL
NP_005162.1	240	CRRKKKEYVKCLENRVAVLEN
NP_005179.2	508	PRLDLLPQRVCVPSSASALGT
NP_005185.2	248	PADAKAPPTACYAGAAPAPSQ
NP_005198.1	249	FAKAIQKRVPCAYDKTALALE
NP_005210.3	1227	GPRQANRKAGCAVTSLLASEL
NP_005264.2	204	PDGRTFVSGACDASIKLWDVR
NP_005266.2	294	ALGPEQLLRACEAITVGKVDL
NP_005324.3	46	PVNTEPSGPTCEKKTYSVPAH
NP_005324.3	66	HQERAYEYVECPIRGTAAENK
NP_005372.2	543	FEDAKEALNSCNKREIEGRAI
NP_005429.1	97	GPPPGVRRRPCEQISPEEEER
NP_005498.1	139	TGIKHELQANCYEEVKDRCTL
NP_005498.1	147	ANCYEEVKDRCTLAEKLGGSA
NP_005522.2	581	KKIIAIANYVCRNGFLEVYPF
NP_005522.2	623	ASVTPKINQLCSQTKGSFVNG
NP_005522.2	681	CEEGDKLKLTCFELAPKSGNT
NP_005527.1	24	TLARQAGEVVCEAIKNEMNVM
NP_005653.3	229	FGIAAKYMLDCRTSLSAKVNN
NP_005660.4	18	RFDRFLHEKNCMTDLLAKLEA
NP_005678.3	195	PLNKTKEYTACELMNIYKTDN
NP_005683.2	186	AERLAHEDAECEKLMELYERL
NP_005685.1	23	ESQEKKPLKPCCACPETKKAR
NP_005769.1	766	WREGSGLGRKCQGITAPIEAQ
NP_005778.1	21	SGSAAQAEGLCKQWLQRAWQE
NP_005817.1	226	KEAAQEAVKLCDSYEIRPGKH
NP_005817.1	240	EIRPGKHLGVCISVANNRLFV
NP_005852.2	199	DDSHVRAQQACIEAKHDKYMA
NP_005862.1	214	SVTGKVGVGTCGIADKPMTQY
NP_005868.1	244	ENPREVLDQVCYRVEWAKFQE
NP_005886.2	455	LSTKLQAQVECSHSSQQRQDS
NP_005902.1	104	DSSKGFDYKTCNVLVALEQQS
NP_005906.2	302	LSYRLVFLACCVAPTNPRFGG
NP_005906.2	721	ASLRLGFSEYCRISNLIVLHL
NP_005909.2	93	PEQLPDCLKGCDVVVIPAGVP
NP_005959.2	114	LMDAEGKSRGCAVVEFKMEES
NP_005959.2	653	GHAPGVARKACQIFVRNLPFD
NP_005969.1	21	VLVTTFHKYSCQEGDKFKLSK
NP_005989.3	40	AKTIADIIRTCLGPKSMMKML
NP_005989.3	213	KIPGGIIEDSCVLRGVMINKD
NP_005991.1	315	CDPRHGKYMACCLLYRGDVVP
NP_005991.1	316	DPRHGKYMACCLLYRGDVVPK
NP_005991.1	347	TKRSIQFVDWCPTGFKVGINY
NP_006079.1	12	REIVHLQAGQCGNQIGAKFWE
NP_006133.1	38	GAVEKGEELSCEERNLLSVAY
NP_006136.1	267	PARISLREALCGCTVNVPTLD
NP_006182.2	296	EKKARMGVVECAKHELLQPFN
NP_006187.2	54	GARINISEGNCPERIITLTGP
NP_006187.2	109	TLRLVVPATQCGSLIGKGGCK
NP_006187.2	158	IAGVPQSVTECVKQICLVMLE
NP_006187.2	194	QPMPASSPVICAGGQDRCSDA
NP_006209.2	242	MLLSSEQLKLCVLEYQGKYIL
NP_006238.1	11	MAMAEGERTECAEPPRDEPPA
NP_006238.1	77	NRSLAYLRTECYGYALGDATR
NP_006254.1	101	KGEDEDKGPPCGPVNCNEKIV
NP_006280.3	1939	ALVTKAGALQCSPSDAYTKKE
NP_006286.1	41	PGWGGAHPRICLQPPPTSRTP
NP_006294.2	23	GAPLRVELPTCMYRLPNVHGR
NP_006316.1	112	PNWHRDLVRVCENIPIVLCGN
NP_006316.1	120	RVCENIPIVLCGNKVDIKDRK
NP_006377.2	270	VQQVADDYGKCSRLKSTCIYG
NP_006377.2	584	NNPNLMYQDECDRRLRGVKDG
NP_006378.3	69	KLALEQQQLICKQQTPELEPA
NP_006383.2	142	LVKGLTDLSACKAQLGLGHSY
NP_006387.1	152	AVPPNTDVMACTQTALLQKLT
NP_006400.2	279	PMLFNYDDRGCLTFVSKLDIP
NP_006421.2	252	EKAKIGLIQFCLSAPKTDMDN
NP_006421.2	295	NLVKQIKKTGCNVLLIQKSIL
NP_006421.2	379	GSGKLLKITGCASPGKTVTIV
NP_006422.1	395	EAERSLHDALCVLAQTVKDSR
NP_006433.2	54	LFLESLLKKACQVTQSRNAKT
NP_006435.2	326	AFDLKKKNLACEESKRKELEK
NP_006451.1	79	SQPPPLQTQACPESSCLREGE
NP_006452.3	1003	EAIRTLQRKICELQARLQAQE
NP_006452.3	1035	ADIEKLNQALCLRYKNEKELQ
NP_006460.2	143	SCISYRNFASCMGDSRLLNKV
NP_006461.3	178	ARRDKEAELQCTQLDLERKLK
NP_006535.1	194	KIASKYHDLECQLIQEFTSAQ
NP_006556.1	472	YIEQGKKCRYCDAVFHERYAL
NP_006576.2	430	AKQITSYGETCPGLEQYAIKK
NP_006588.1	603	EHQQKELEKVCNPIITKLYQS
NP_006591.1	188	LSELDLAVPFCVNFRLKGKDM
NP_006614.2	369	QGTSLKNAGNCLSPAVIVGLL
NP_006635.2	516	NEMSSEADMECLNQRPPENPD
NP_006635.2	658	KLCGPYEKFICEQDHQNFLRL
NP_006640.2	522	EELEELGKEECFQNKELPRPV
NP_006658.1	129	RDASRGLATFCLDKEALKDEY
NP_006699.2	61	RVLGMTLIQKCDFPIMKFSLY
NP_006744.2	189	EVVEATPEGACTEPREPPGLI
NP_006747.1	271	FTCGKCKKKNCTYTQVQTRSA
NP_006752.1	98	MVETELKLICCDILDVLDKHL
NP_006764.3	329	TPGFMYKNLQCLVIDEADRIL
NP_006776.1	71	AGSRGRLRLSCLDLEQCSLKV
NP_006799.1	39	STVRQRKNASCGTRSAGRTTS
NP_006810.1	461	YQKALDLDSSCKEAADGYQRC
NP_006816.2	100	AAAAASSSASCSRRLGRALNF
NP_006817.1	134	DYFRYLAEVACGDDRKQTIDN
NP_006819.2	324	LGENAKPNYGCQVTIQSEQEK
NP_006819.2	1315	LQPLPITALGCKAYEALYNFS
NP_006827.1	648	VPPRVLQEALCVISGVPGLKG
NP_006861.1	23	RIFYDMKVRKCSTPEEIKKRK
NP_006861.1	46	VIFCLSADKKCIIVEEGKEIL
NP_008839.2	157	KEIGAVKYLECSALTQRGLKT
NP_008839.2	178	VFDEAIRAVLCPPPVKKRKRK
NP_008933.2	88	DDCEFKRVPQCPSGRVYVLKF
NP_008972.2	138	FALINKLDIQCDLKTLSDDIK
NP_009045.2	431	QTVLDKVAEQCEPAESQPEAL
NP_009129.1	261	DYSKKPTPDKCAADVKAPLEV
NP_009215.1	141	FAGYQKHLSSCAAPAPLTSAE
NP_015559.2	160	RSPSEAADEVCALEEKEPQKN
NP_031372.2	417	VEKIALNLEGCALSQGSLRTG
NP_031372.2	443	GQDPGEAVQPCRQPLGARVAD
NP_031381.2	366	YVRRVFIMDSCDELIPEYLNF
NP_031381.2	412	KVIRKNIVKKCLELFSELAED
NP_031381.2	521	VYMTEPIDEYCVQQLKEFDGK
NP_031381.2	564	EESKAKFENLCKLMKEILDKK
NP_031381.2	589	TISNRLVSSPCCIVTSTYGWT
NP_031381.2	590	ISNRLVSSPCCIVTSTYGWTA
NP_031401.1	50	GLRYRNPVSQCMRGVRLVEGI
NP_036192.2	505	NTKHPDFADACGLMNNNIEEQ
NP_036220.1	32	LAQLVAQRAACCLAGARARFA
NP_036222.3	2321	SKGTLVEEINCKGTSLENLIM
NP_036226.1	100	FGVPGAFTPGCSKTHLPGFVE
NP_036232.2	154	LTLAGRVIVKCPTSGRLEQQL
NP_036232.2	337	ELVLRRISASCQHPTAFEEAI
NP_036243.1	301	FIDKNGETELCMEGRGIPAPE
NP_036256.2	86	EVKTTEKKELCELKPKFQEHI
NP_036336.2	116	RTSVPAPLNSCLLKVGSKTEV
NP_036347.1	896	RILEFYSKLGCFEIAKMEGFP
NP_036360.3	169	DGPGPNGQRFCINSVALKFKP
NP_036370.2	502	RLGGEYAKLCCNPVKLSEITE
NP_036370.2	574	DDLDVSESKGCMEEKPQEVQT
NP_036412.1	295	QLAKEIRPQDCPISRVDTFPQ
NP_036442.3	977	DEELEKMREVCEQNQQLLREN
NP_036463.1	74	GTQMAVFGMGCFWGAERKFWV
NP_036525.1	270	SSNPNNVLKFCDNSSAIQGKE
NP_036525.1	606	RRIVLVDDRECPVRRNGQGDA
NP_036552.1	476	PENAEFLTALCELRLSIXXXX
NP_036565.2	1059	YVSAREWMRICFELLELLKAH
NP_036569.1	66	EQIDNLATELCRINEDQKVAL
NP_036602.1	511	PVLGYLMKGLCEKPLASAAAK
NP_036611.2	112	SLLDNYLIKNCSETQYESKVF
NP_037366.1	190	SADESGQIFICSQEESIKPKN
NP_037368.1	354	GKETTNIFSNCGCVRAEGDIS
NP_037377.1	359	VQSATHFKKVCGPSRTNPSMM
NP_037417.1	336	VINTLRSKKVCNVAPIAGETK
NP_037453.1	200	AQCVGDEFLNCKLATRAKDFL
NP_037458.3	25	VQFEKANPVNCVFFDEANKQV
NP_037506.2	512	AVQADGQVKECYQSHRDTIVL
NP_054733.2	1580	RLTAIDILTTCAADIQRQRFL
NP_054828.2	1261	ELEDSRKTTACTELRDKIACN
NP_054862.1	272	RKGRMMDVKKCGIQDTNSKKQ
NP_054884.1	87	SSLQVKAAETCQEPKEFRLPK
NP_055040.2	294	VPAFQNLMKDCEAEVRAAASH
NP_055040.2	390	VRLNIISNLDCVNEVIGIRQL
NP_055045.2	525	ELITQVRSEKCSLQAAAILDA
NP_055045.2	562	KPLVERFETFCLDPSLVTKQA
NP_055093.2	376	LNADEAVARGCALQCAILSPA
NP_055099.1	98	LLTTKEAPDGCPDHVLRALGV
NP_055134.2	346	EAAAAEQGGGCDQVDSSPVPR
NP_055144.3	838	PTAPDITRETCSTLAESPRNG
NP_055144.3	976	HSQEELLQRLCTQLEGLQSTV
NP_055192.1	394	CDRLELASLQCLNETLTSCTK
NP_055205.2	440	ETVPAFSERTCATVTIGGINI
NP_055227.1	154	KVKTDTVLILCRKKVENTRWD
NP_055227.1	173	WDYLTQVEKECKEKEKPSYDT
NP_055230.2	262	HEAVVDLSGFCKASFLPLLEF
NP_055318.2	313	LHTKVTKTNCCESSEQIKRLL
NP_055318.2	2594	EQEALEDGVACADEKAESDGE
NP_055422.1	186	HATSSQEPSGCSDQRPAEDLN
NP_055427.2	1088	ESALNNDSKTCNTNPHLNALS
NP_055427.2	1103	HLNALSTDSACRREAALEAAV
NP_055464.1	361	EDGRKFDFDACNEVPPAPKES
NP_055484.3	422	DYLWLKLNQVCFDDDGTSSPQ
NP_055567.2	17	QGGRSGGSGGCSGAGGASNCG
NP_055567.2	26	GCSGAGGASNCGTGSGRSGLL
NP_055568.3	556	GSKAGLSPANCQSDRVNLEKS
NP_055571.2	1113	FQPASAPAEDCISSSTEPKPD
NP_055592.2	702	RSEGAIQSLRCDAAFIIGSGR
NP_055640.2	1900	KAVEWESQRLCQPSSQEPAKR
NP_055680.3	286	GEIVREIGQKCPQELSRDPSG
NP_055699.2	417	LDKGAVKTKNCFFEIIKPFDK
NP_055746.3	326	ALHALRPRLSCFHQLLLEPPK
NP_055746.3	455	TSWEENDRVQCAGGPRKGYMG
NP_055746.3	795	GSKVTEPSAPCQALVSIGDLQ
NP_055768.3	213	ANPELIDRLACLSEEGNEIES
NP_055768.3	799	RLLAVAIGADCTYPELTDKHK
NP_055792.1	1083	KWPQSNPKFLCADYAEQDELD
NP_055844.2	358	QCVEPIKSAVCIADPLPTPSQ
NP_055844.2	481	CKKPDSVSLHCRQEAIFELLG
NP_055844.2	530	KSKALPNPEKCQDNEKVRQLL
NP_055844.2	777	REAEEVMDAGCQESAGPERIT
NP_055870.2	260	KKGDILLDENCCVESLPDKDG
NP_055871.1	286	GLSDERGRDDCGTFEDTGPLL
NP_055871.1	386	LEKEKGSRVFCVEEEDSESSL
NP_055871.1	583	KKAGPGSLELCGLPSQKTASL
NP_055871.1	628	QPQALGSSGTCSSLKKQKLRA
NP_055899.2	49	KWEAREKEHYCLADLASLMDK
NP_055929.1	286	FSNDRLKDGLCLSESETVNKE
NP_055970.1	633	RLPSALTATACKSVQVNGAAT
NP_055994.2	288	HPAAISTAKFCIQEIEKSGGS
NP_055994.2	662	SERPDLRVTVCQALRTLITKG
NP_056016.1	108	TEEQVQASTPCPRTEMASARI
NP_056044.3	753	LKDAAAFLLSCQIPGLVKDCM
NP_056044.3	1196	KTKESSEYLKCLTQQAVALQR
NP_056070.1	1360	EDKPLFGPLPCRLDDCLRSLT
NP_056091.1	171	NPKRRKITSNCTIGLRGLINL
NP_056130.2	787	EGTPTVGSYGCTPQSLPKFQH
NP_056130.2	977	GGGGGEGRKRCPSQSSSRPAA
NP_056280.2	793	EEQAREPELPCGLAPAVSREP
NP_056280.2	806	APAVSREPVICTPVSSGFEKS
NP_056315.1	244	TTVKEAQNLQCAASTAQESCP
NP_056315.1	253	QCAASTAQESCPPKPPRAHEL
NP_056315.1	413	KIEKDRTVMPCGTVVTTVTAV
NP_056315.1	463	EKDISVQAIACRSAPVSKTLS
NP_056324.2	162	GFKEGQTIKLCIGNITNKKGG
NP_056375.2	375	LRMRKNVKEGCTVSPETISLN
NP_056375.2	801	TKNELEKMLKCNEEHPAYLAS
NP_056449.1	371	KAVQFGTGELCDAISAVEEKV
NP_056450.2	741	QEERLQELESCSGLGSTSDDT
NP_056450.2	789	PNKIEDLRSECSSDFGGKDSV
NP_056473.2	585	GKVQENSAYICSRRQRVSFGV
NP_056485.2	532	NVARQNNDSDCGAFVLQYCKH
NP_056656.2	392	ETKRNAEFLTCNIPTSNASNN
NP_056656.2	622	GKSPVTTLLECMHKLGNSCEF
NP_056992.4	412	EKPKDAAGLECKPRPLHKTCS
NP_056992.4	490	WNLQNIRLRECELSPGVNRDL
NP_057018.1	439	DPSGDSTLPTCSKKRKIEQVD
NP_057103.2	190	SSFQQQKLRVCEVCSAYLGLH
NP_057107.3	202	AIEDQLKEKDCALTVVALRSQ
NP_057122.2	119	RDIATIVADKCVNPETKRPYT
NP_057123.1	19	LDYHNPAGFNCKDETEFRNFI
NP_057417.3	872	EQSVTPQRRSCFESSPDPELK
NP_057417.3	1029	EKSKDSLVQSCPGSLSLCAGV
NP_057417.3	1036	VQSCPGSLSLCAGVKSSTPPG
NP_057417.3	2130	PSMSPTPLDRCRSPGMLEPLG
NP_057494.3	20	PKAPPPSLTDCIGTVDSRAES
NP_057542.2	51	AVRHVLALTGCGPGRALLAGQ
NP_057542.2	199	ARAFLLDPDRCVVQRLLPLTQ
NP_057604.1	145	QKVKPKNAEDCLYELPENIRV
NP_057688.2	1451	QDVDLVNCRNCAIISDVKVRD
NP_057731.1	29	LDVWYLVRLPCAVLRARLLQP
NP_060062.1	152	RLAHECLSQSCDSAKHSPTLV
NP_060102.1	516	RCKSVYLGTGCGKSKENAKAV
NP_060117.3	577	KQQLPQTPPSCLKTEIMSPLY
NP_060197.4	529	SGFLPASQQACAKLYSYSLQG
NP_060206.2	31	QYVLAKRARRCDAGGPRQLEP
NP_060221.2	164	PGPVKASIQECILPDSPLYHN
NP_060225.4	502	ENNGSKKDGVCGPPPSKKMKL
NP_060282.1	112	LTRAILRERICSEEERAKAKH
NP_060289.2	123	TEEELKTLMECVSNTAKKKYL
NP_060308.1	18	PDGPEAQAEACSGERTYQELL
NP_060439.2	749	KALRPGDPGFCARARVPMPSN
NP_060531.2	113	SRKTAGQTGMCGGVRGVGTGG
NP_060597.4	640	RTCDLEEFQTCLVRHCKHAFG
NP_060599.1	156	VKKLPEEEAECYFHSRPKSSQ
NP_060671.3	36	LRELSFSGIPCEGGLRCLCWK
NP_060671.3	145	SFFQRATDYPCLLILDPQNEF
NP_060671.3	387	LLQDYPITDVCQILQKAKELQ
NP_060697.4	347	EKYSRKPNVGCQQDSEELLKL
NP_060716.2	150	RFPDLAAEKECRDREERNEKK
NP_060791.3	52	EERDRIPGPVCKGKWKNKERI
NP_060830.2	101	ENRNLVSPAYCTQESREEIPG
NP_060898.2	370	KAHELKLLSECQYKQLSVSLL
NP_060898.2	381	QYKQLSVSLLCYNFLREALEV
NP_060918.2	264	EKIIPLVVKFCNVDDDELREY
NP_060918.2	940	ENIWALLLKHCECAEEGTRNV
NP_060918.2	942	IWALLLKHCECAEEGTRNVVA
NP_060918.2	1007	PQPIDPLLKNCIGDFLKTLED
NP_060962.2	22	KLSEKKKSVLCSTPTINIPAS
NP_060962.2	70	PWAVKKINPICNDHYRSVYQK
NP_060979.2	48	LPKATILDLSCNKLTTLPSDF
NP_061118.1	28	KKFDPMGQQTCSAHPARFSPD
NP_061141.2	384	LLSKLFDDLKCDAERENFHRL
NP_061141.2	395	DAERENFHRLCENYIKSWFEG
NP_061167.1	121	LLYLQLYRVTCDQTYLLRSLD
NP_061167.1	169	AVIYHKLRSDCESQECVTKLL
NP_061313.2	353	RSFGAEEHEVCRYKEALEQCR
NP_061322.2	806	IPKTGFYCKLCSLFYTNEEVA
NP_061910.1	97	KRRPHGDRKSCEMGLQLRQTF
NP_061915.2	38	EETKKQKLSECSLTKGQDGLQ
NP_062552.2	153	GGGGGKRRNSCNVGGGGGGFK
NP_062552.2	429	CKYYGYRNPSCEDGRLRVLKP
NP_063949.2	84	FVETIAKDAYCCAQQGKRKTL
NP_064504.2	645	SSYLESLYQSCPRGVVPFQAG
NP_064528.1	64	PAKRPVFPPLCGDGLLSGKEE
NP_065104.1	326	DGEVVQEEEVCAKPSVTEEKN
NP_065108.1	114	RAMAKAAREECPVFTPPGGET
NP_065393.1	1101	YSNSALGHVNCTIKELRRLFL
NP_065700.1	261	ARRQDSDLVQCGVTSPSSAEA
NP_065731.3	241	KIPKTLVPHYCELVGANPKVR
NP_065741.3	181	VLRRLTSSVSCALDEAAAALT
NP_065741.3	535	IKAGADIELGCSTPLMEASQE
NP_065761.1	190	LLSELAAADNCLRELSPDIAH
NP_065761.1	249	DKRLEKMVSGCQTRSILEYLR
NP_065801.1	419	GFPSKTDSPSCEYSRFDFDSD
NP_065816.2	1458	HLCGSLAQLACVEPVRLQAWL
NP_065816.2	2222	QDMVAIRHTACNEQQRTTMIL
NP_065816.2	2554	DQALLSKAVQCLNTSSKEGKD
NP_065816.2	5121	PTSNTEGGWSCSLAEYIRHND
NP_065823.1	234	RKARRNSAKGCENLNIVQDKI
NP_065857.1	452	MRVTTGAPIPCGADAVVQVED
NP_066018.1	266	ITQQHQIHRSCTVNIMFGTPQ
NP_066930.1	64	GRPQLKGVVLCTFTRKPKKPN
NP_066952.1	254	NTTLSESPFKCDPDAARAIVD
NP_066952.1	270	RAIVDALPPPCESACTVPTDV
NP_066961.2	124	WKGTLKEYESCHEGRCPLMLT
NP_066961.2	287	KKTATFENIVCVLNREVERVA
NP_066964.1	296	KEDIQKETVYCLNDDDETEVL
NP_066997.3	644	KPRGEASEDLCEMALDPELLL
NP_067026.3	73	SQRAVLLVGLCDSGKTLLFVR
NP_067026.3	100	RDTQTSITDSCAVYRVNNNRG
NP_067066.1	39	KFGVLFRDDKCANLFEALVGT
NP_067075.1	160	ASAKTCDGVQCAFEELVEKII
NP_068598.1	168	LQAQVIVDYLCKLSSLPAEQH
NP_068598.1	670	KAAVPLGGFLCNVADKSGAME
NP_071349.3	598	DFVVDKRVQSCPDPAVYGVVQ
NP_071441.1	24	LRAFGGPGAGCISEGRAYDTD
NP_071757.4	549	NLTNGDEPTQCSRHLCCLQAL
NP_071757.4	819	LVLRYHPLSSCLTARLMGLLS
NP_071933.2	182	TLDTRKIVEACKAKTDAGGED
NP_073570.1	196	DLLGLDAPVACSIANSKTSNT
NP_073576.1	151	RIGTGGQVVDCSRLFDNDLPD
NP_073600.3	558	LTASNTEGKSCPSEVLVCTTS
NP_073616.6	660	VSEIKMEDILCVLTRDDCFKG
NP_075013.1	60	FKHALKNGDICETSGKPKTTP
NP_075066.1	53	KELERQRLLRCPPPPVRRSEK
NP_075568.1	42	VSSARNPSTVCLCPEQPTCSN
NP_076968.2	732	SLKTVKPSLSCKDLALYENLF
NP_076977.3	73	RPLPTFPTSECTSDVEPDTRE
NP_077003.1	127	QPKPSEEAPKCSQDQGVLASE
NP_077295.1	58	LTWYAKGRAPCAGPSREEELA
NP_078832.1	319	DLPEYFKRLTCEISTRGTSAG
NP_078837.3	259	NLIDRNAENWCYYEGLEKALQ
NP_078880.2	519	QPQASLKQDVCQSYSEKMPIE
NP_078934.3	708	VFEEVFKLLECPHLNVRKAAH
NP_078934.3	735	CCALHKACQSCPSEPNTAALQ
NP_078934.3	1027	IDVAPELLRICSLILADNKIP
NP_078938.2	105	LFIAATNIRYCYYNETHKILG
NP_078938.2	499	CLNITRIVSGCPLPEACELYY
NP_078983.1	44	LRPEVPEIQECPIAQESLESQ
NP_078994.3	491	TKGPAPAPQQCSEPETKWSSI
NP_079058.1	99	HPSEATFSCDCVADALILRVR
NP_079092.2	482	EETEVLEASLCSLRTEMERVQ
NP_079120.1	175	HLLDWVRLHVCEVDSLSADVL
NP_079351.2	90	NYEKIYKEIECSIAGAHEKIA
NP_079353.3	80	LGDRKSLLNQCIEERYKAVCH
NP_079353.3	371	AKDGPPKKQVCGDSIKPEETE
NP_079434.3	603	QDEKAELQKICEEQEQALQEM
NP_079472.1	124	VADVLEKATQCVPKEEIKDDN
NP_079483.3	236	SARLHYGTDPCTGQPFRFPLV
NP_079491.2	260	SQKGPQDPSACRYILEMYCEE
NP_085153.1	149	FDPDSKKAKECEPPSAGAAVT
NP_110379.2	76	EVEHPAAKVLCELADLQDKEV
NP_110379.2	147	IVNTDELGRDCLINAAKTSMS
NP_110379.2	357	QAEEVVQERICDDELILIKNT
NP_112552.1	145	YQHYKGSDFDCELRLLIHQSL
NP_112552.1	184	TQTTIKLFQECCPHSTDRVVL
NP_112552.1	185	QTTIKLFQECCPHSTDRVVLI
NP_113619.2	349	RELLLGPSIACTVAELTSQNN
NP_114032.2	389	YGYSLKGIKTCNCETEDYGEK
NP_114032.2	391	YSLKGIKTCNCETEDYGEKFD
NP_114032.2	594	VSAAAQRRKMCLFAGFQRKAV
NP_114032.2	607	AGFQRKAVVVCPKDEDYKQRT
NP_115521.3	592	RHLRSFGVQPCVSTVLVEPAR
NP_115649.1	101	LNTGDLDCETCTITRSGLTGL
NP_115675.1	31	GLKKCKISSYCRSQPPARLIS
NP_115700.1	101	LALPVLRNADCSSGPGQRVCV
NP_115700.1	110	DCSSGPGQRVCVIDEIGKMEL
NP_115710.2	207	KKISGPNPLSCLKKKKKAPDT
NP_115766.3	237	TVDSQGPTPVCTPTFLERRKS
NP_115766.3	269	DEIVFKQPISCVKEEIQETQT
NP_115784.1	156	EATEKKSDGACDSPSSDKENS
NP_115784.1	1420	QVFTNAEVYNCRGSHVLSCMV
NP_116021.2	36	ISLAAPKETDCVLTQKLIETL
NP_116167.3	19	GSGKEEGPAPCKQMKLEAAGG
NP_116258.2	111	VFRLPTDLTACDNRLCASIHF
NP_116258.2	376	QGELIRDSAQCAAIAERLMHL
NP_116559.1	49	KKVLTKKIKQCLEDSDAGASN
NP_116559.1	606	NSFRAESSQTCHSEQGDKKME
NP_127460.1	80	VVLLGEFLHPCEDDIVCKCTT
NP_127492.1	215	DRSILSPGGSCGPIKVKTEPT
NP_150093.1	17	GSERGGGGGPCGFQPASRGGG
NP_150093.1	273	KAWGKFGGAFCRYADEMKEIQ
NP_150241.2	212	IYCRGCSKPLCCSCALLDSSH
NP_150241.2	213	YCRGCSKPLCCSCALLDSSHS
NP_443087.1	209	TPESTKPGPVCQPPVSQSRSL
NP_443091.1	448	NMGIRITQSLCFIHRYYRRSP
NP_443109.2	31	DLKNSLGSFICKLENEYGRLT
NP_443111.4	599	KPSRASTASPCNNNINAATAV
NP_444505.1	119	AAARAGAIAPCEVTVPAQNTG
NP_476516.1	214	GLYREALEHLCTYEKQICDKL
NP_476516.1	238	ETKGELLLQLCRLEDAADVYR
NP_476516.1	721	CMIRLFNTAVCESKDLSDTVR
NP_510868.1	275	NYSVQEESDTCLGGKWSFDDV
NP_536348.1	330	LEEEKLTGDRCTGLSSKMQDT
NP_542165.1	165	KKDEEVLKKNCPHIVVGTPGR
NP_542397.1	82	LLNGVRFANSCDSVYSACTDG
NP_542409.1	50	EVAELEANLPCTCKVHFPDPN
NP_542417.2	437	GDYPDRGGPPCKPPAPEDEDE
NP_542784.1	105	HVIRINKMLSCAGADRLQTGM
NP_543011.2	77	ATGTTGSSVSCTEEKKQSKSQ
NP_570853.1	175	KDEDEKEKAACSAAAMEEDSE
NP_612142.2	255	DKSVMESSDRCALSSPSLAFT
NP_612409.1	65	ATSEGEAPGGCEGRGAPVSFR
NP_612430.2	25	EEEEEVAGGDCIGSTVYSKHW
NP_612486.2	1213	PHLPEPQLRACELVQPNRGTV
NP_613075.1	294	EELLEKTVKNCLALADDKKLK
NP_620150.1	158	NLSAIQDREICCYSISCKEKD
NP_620305.2	2070	EIAKANAAAMCAKAGVPLPPN
NP_620305.2	2109	GATIEELTEKCKQIAQSKEDD
NP_620407.1	161	KPSNLLLNTTCDLKICDFGLA
NP_624358.2	1295	RRRAFSRWLSCTATPQIEEEV
NP_631908.1	331	KPESNEQVLSCEYITLNEPKR
NP_647539.1	191	YEILNSPEKACSLAKTAFDEA
NP_659400.2	191	DIKICTLPEKCAVDKIIDSGP
NP_659486.2	154	VDYTLFDHRSCAETGVELMRP
NP_659731.1	29	SKRKKDLRISCMSKPPAPNPT
NP_663745.1	64	FLHNQAKNLLCGFYGRHAELR
NP_680477.1	36	GNIDFRQADFCVMTRLLGYVD
NP_689557.1	20	SVGSQVSCRTCQEQRLQGEVV
NP_689956.2	513	PVLQKRLCHPCWEVRDSALEF
NP_705618.1	1344	YVENPSQVLNCERRRFTNLCL
NP_705931.1	305	EGQAEGDSGECKGGDEEENDE
NP_722517.3	94	ANGVIMMLKSCDAAAAVAKAA
NP_722517.3	362	DELAYNSSSACASSRGYRXXX
NP_733765.1	997	ARNYLEPGKECVQPATKSCSF
NP_733779.1	120	LDIKGLLDVTCKTVANMIKGK
NP_733821.1	522	LVWKAQNTWGCGNSLRTALIN
NP_775083.1	306	AKAKEEKLEKCGEDDETIPSE
NP_775083.1	386	AAPAPVSEAVCRTSMCSIQSA
NP_775083.1	391	VSEAVCRTSMCSIQSAPPEPA
NP_775083.1	639	IDALSGDLDSCPSTTETSQNT
NP_775838.3	287	PINHYRNIFSCLPLKHHMVTT
NP_775882.2	216	QLERINDALSCEYECRRRMLM
NP_775882.2	295	SSGTSREKTACAINKVLMGRV
NP_777567.1	22	DFEKRGKKEVCPVLDQFLCHV
NP_777567.1	377	EGPVSSSSSDCRETEELVGSN
NP_777573.1	242	SEAQKTPAQECKPADFEVPET
NP_777576.1	1603	SLIELPDDYSCLLNQASHFRC
NP_783863.4	623	KAQGPALDLICSKNKTAQKAA
NP_786924.2	374	MNRVQQVELICEYNDLKTELK
NP_787048.1	523	PSSPRVTEAPCYPGAPSTEAS
NP_789839.1	92	PTYKKRRLDECEEAFQGTKVF
NP_808816.1	52	GSGDVDDAGDCSGARYNDWSD
NP_817092.1	241	GIPTGEAGPSCSSASDKLPRV
NP_852118.1	798	ESLAKINEEKCNLAFQRDEKV
NP_852118.1	817	KVLELEKEIKCLQEESVVQCE
NP_859056.2	97	KDLLVENVPYCDAPTQKQXXX
NP_862820.1	562	LRENVVNFIDCLVREYLLPPE
NP_886552.2	373	CELLKYQGEHCLLKEMQQWSI
NP_886553.3	662	LDPTRLQGINCGPDFTPSFAN
NP_891552.1	585	GTLETLKNIGCFLLEVTTKDP
NP_940890.3	789	VGGERRSLESCLLDLRDSFAQ
NP_942127.1	20	TGKELLYKFICTTSAIQNRFK
NP_945314.1	1349	QVAELVKELRCELDQLLQDKI
NP_958437.1	117	QRLQAANDSVCRLQQREQERK
NP_958782.1	3821	REALEAESAWCYLYGTGSVAG
NP_958929.1	113	QKLRAQVRRLCQENQWLRDEL
NP_963863.2	537	LSTSRNLSNNCDTGEKPVVTF
NP_987102.1	32	GDILKVLNEECDQNWYKAELN
NP_997195.1	376	GDLAKVQRAVCMLSNTTAIAE
XP_005245073.1	620	MVEKQESENSCNKEEEPVFTR
XP_005246697.1	285	SFLHNKAEWRCEIEATLERLK
XP_005247870.2	77	VYSRANDQEPCGWWLAKVRMM
XP_005248608.1	131	DTTRQVQRISCFQSTVKCLTV
XP_005248611.1	464	RKQRAQVAFECDEDKDEREAP
XP_005252348.1	438	GNLEALAEYACKLSEQKEQLV
XP_005252522.1	112	RTREGRLKAACNLLQRGITNL
XP_005254127.1	28	KKETGAASFLCRYPEYDGRGV
XP_005254330.1	331	ISEEPPAKRQCIEIIENRVES
XP_005255128.1	58	PPGPPAAASPCLGPVAAAGSG
XP_005257069.1	459	EKWLKEDKLECSEELGDLVKS
XP_005257069.1	491	RANVPNKVIQCFAETGQVQKI
XP_005257069.1	736	DVHFKYIQAACKTGQIKEVER
XP_005257069.1	870	PWLEARIHEGCEEPATHNALA
XP_005259631.1	18	GLSPYADKGKCGLPEIFDPPE
XP_005260441.1	80	ENEITGALLPCLDESRFENLG
XP_005260441.1	341	YKRFIKFARVCEVDNELRICA
XP_005262022.1	1401	QRAESPEEVACRKEEEERKAR
XP_005262022.1	1832	LLLRHIIEDPCTLRHTMEKVV
XP_005262022.1	2721	DKENRDQSAQCTASKSNDSTE
XP_005262022.1	3658	YNLEQQRRAQCETLSPDGLPE
XP_005262358.1	456	EARRGWRLFNCSASLDWPRMV
XP_005264059.1	50	KEYDLAKKYICTYINVQERDP
XP_005264061.1	2696	GKLYLDGSEKCRPLEENTADN
XP_005264337.1	517	APVKMLPTYVCATPDGTEKGD
XP_005264696.2	464	CVLHYYNVPLCVTEETFTKLC
XP_005265003.1	1369	LLKKTLELLVCRVKAMLTLNN
XP_005265371.1	128	VIHPKTDEQRCRLQEACKDIL
XP_005265728.1	58	ASSPRGMVRVCDLLLKKKPPQ
XP_005265919.1	68	EVEHMIQKNQCLFTNTQCKVC
XP_005267294.1	688	ENQKGDKKLRCDSADLRHDID
XP_005267559.2	2415	IEDLGLNFQFCPSSRIYGFTA
XP_005268645.1	159	LHGQNPVVTPCNKQFLSQFEM
XP_005269704.1	330	TYFSNQAVRACILCVHPRTRV
XP_005269704.1	535	LIESKLPVITCYADAKPGLQT
XP_005272154.1	18	LKQEIVTQFHCSAAEGDIAKL
XP_005273538.1	18	HSQRICEVWACNLDEEMKKIR
XP_005274249.1	2070	KSAVAWEERFCALEKLTALEE
XP_005274297.1	5502	LQMPGIKSSGCDVNLPGVNVK
XP_005274302.1	2806	DVSGPKVDVECPDVNIEGPEG
XP_005274822.1	12	DRPAAAAAAGCEGGGGPNPGP
XP_006710487.1	193	STPEEKLAALCKKYAELLEEH
XP_006711880.1	238	KVLEALQVLRCELTPLKYNTE
XP_006712771.1	220	TLKEYLESLQCLESDKSDWRA
XP_006713650.1	2669	RIAELEEELVCVQKEAAKKVG
XP_006713650.1	3075	EEKNTLSIQLCDTSQSLRENQ
XP_006715390.1	199	VVDHLLLRLKCDSAFRGVGLL
XP_006716030.1	300	KKGKLPIVNDCDELVAIIART
XP_006716244.1	62	VLNVPETRVTCLESGLRVASE
XP_006719554.1	56	DAELRERLRQCEETIEQLRAE
XP_006720075.1	773	ELLMKMLALSCKLEREFRCVE
XP_006721126.1	456	DAQSGPAGLVCGDQRIQVAKT
XP_006721184.1	344	RRIYERPSTTCSKPQRVKQNS
XP_006722424.1	73	EDDLVKESSSCGKDTPSKKRK
XP_006723964.1	176	FHQAGKPIGLCCIAPVLAAKV
XP_006724361.1	296	KRADVAGPRPCQRSLSVLSPR
XP_011507441.1	13	ERGDSEPTPGCSGLGPGGVRG
XP_011508999.1	22	FQSHMATKTTCMSSQGSDDEQ
XP_011509363.1	53	AFPPLPEKAACLESAQEPAGA
XP_011509363.1	948	KDCDPGSPRRCDIIIISGRKE
XP_011511551.1	49	LVGQENAREACGVIVELIKSK
XP_011511729.1	87	EKNRAIIQEVCFMKKLSGHPN
XP_011511975.1	14	TAQPKPATALCGVVSADGKIA
XP_011512178.1	614	KICNEILTSPCSPEIRVYTKA
XP_011513330.1	803	PIGSWECSVCCVSNNAEDNKC
XP_011513883.1	107	SGAELALDYLCRWAQKHKNWR
XP_011514709.1	171	ILKSHGKDEECVLEAENKKLV
XP_011517144.1	142	LTEEKYQVEQCVNEASIIIRN
XP_011517144.1	218	FQARANGLKSCVIVLRILRDL
XP_011517729.1	212	KVTFNLSKGACSSSGATSSKS
XP_011518570.1	258	YRHLGTLLRHCVMIATAGDRT
XP_011518976.1	50	TRKVFANPEDCVAFGKGENAK
XP_011520300.1	474	PTQDGSAIETCPKGEEPRGDE
XP_011521075.1	30	SSSEDGGHIFCTLESLKRYLG
XP_011521075.1	568	KVLLHLEEKTCVVGFAGLRQR
XP_011522750.1	123	IRVDKITEYLCEPLRKCLKDE
XP_011522759.1	191	QQVQQVAAEYCRACRLKSTCI
XP_011522759.1	200	YCRACRLKSTCIYGGAPKGPQ
XP_011522759.1	221	IRDLERGVEICIATPGRLIDF
XP_011522759.1	234	TPGRLIDFLECGKTNLRRTTY
XP_011522759.1	354	TIVFVETKRRCDELTRKMRRD
XP_011523944.1	84	ITTTSRKEITCDNFDETVKDG
XP_011523944.1	1656	ASQQLLNEMKCQVEEARLKEA
XP_011525909.1	677	IGCVWAADRDCAGDDLKVLQQ
XP_011529175.1	150	MFELMKQMKLCVQNSPQEARN
XP_011529430.1	478	SPYTVTVGQACNPSACRAVGR
XP_011529430.1	717	LRVQVQDNEGCPVEALVKDNG
XP_011529430.1	1157	GSPFKAHVVPCFDASKVKCSG
XP_011530335.1	180	FCRFKAVGYSCMPSNKDEDGL
XP_011530590.1	200	VYHFDKSTSSCISTNALLPDP
XP_011530775.1	571	TELLYKDGRYCQEPRGPTEAV
XP_011531169.1	873	YDIMEPAAKKCYLERENLRVT
XP_011531400.1	119	LIIKTSSDPTCVEKEKVYIGK
XP_011531400.1	528	VTVIKDLLGLCEQKRGKDNKA
XP_011531777.1	119	SGPGPEPAVFCEPVVKLYYRE
XP_011532093.1	287	PIDFSYRVAACLPIDDVLRIQ
XP_011532690.1	114	STAEKNAFISCIWKLNQRYLR
XP_011532849.1	122	FVRLRGLPFGCSKEEIVQFFS
XP_011533477.1	11	MSLWVDKYRPCSLGRLDYHKE
XP_011533477.1	32	QAAQLRNLVQCGDFPHLLVYG
XP_011533633.1	74	RRSQKPEAGGCGAPAAREVIL
XP_011534203.1	228	AFVELTKQASCSGDEYRSLKV
XP_011534923.1	254	GGTVSGPSSACKPGRSTTGAP
XP_011536034.1	177	WYRAPEILLGCKYYSTAVDIW
XP_011536399.1	548	VGPSGSGKSSCVNILENFYPL
XP_011537482.1	596	RANSSVVSVNCKGKDSEKIEE
XP_011540695.1	148	PDSGGLPERSCMLTGTPESVQ
XP_011540947.1	102	STKGNEFEDYCLKRELLMGIF
XP_011542150.1	75	VYKEIAITNGCINRMSKEELR
XP_011542226.1	206	IRLEHEEGAPCTAIREVSLLK
XP_011542435.1	196	TVFVGNLPVTCNKKIPAEGTL
XP_011544117.1	544	SFPGAAEERACQSLASRDSLL
XP_011544117.1	853	PSSSGSAWEACSEAPSKGSQD
XP_011544117.1	1091	AMDKHNLERKCAMLEYTTGSR
XP_011544196.1	33	ATEAPARPVNCLEAEAAAGAA
XP_011544230.1	225	ETPVIVGSALCALEGRDPELG
XP_011544301.1	890	VQTRLREIQPCLAESRAAREK

## Sheet: neg7125
Ref ID	Site	Peptide sequence
NP_000009.1	156	VPSELGGVGLCNTQYARLVEI
NP_000009.1	215	LASGETVAAFCLTEPSSGSDA
NP_000009.1	433	SEAAWKVTDECIQIMGGMGFM
NP_000009.1	477	ILRLFVALQGCMDKGKELSGL
NP_000009.1	603	HPTAQHEKMLCDTWCIEAAAR
NP_000009.1	607	QHEKMLCDTWCIEAAARIREG
NP_000010.1	119	LGAGLPISTPCTTINKVCASG
NP_000010.1	142	AIMMASQSLMCGHQDVMVAGG
NP_000010.1	413	KQGEYGLASICNGGGGASAML
NP_000088.3	13	LQLGRLSSGPCWLVARGGCGG
NP_000088.3	21	GPCWLVARGGCGGPRAWSQCG
NP_000088.3	30	GCGGPRAWSQCGGGGLRAWSQ
NP_000088.3	48	WSQRSAAGRVCRPPGPAGTEQ
NP_000088.3	127	EEEEDELAHRCSSFMAPPVTD
NP_000088.3	164	LLILETQAQVCQALAQVDGGA
NP_000088.3	192	ERKEGGGGISCVLQDGCVFEK
NP_000088.3	239	LKTKDGKLPFCAMGVSSVIHP
NP_000088.3	281	GNKQWWFGGGCDLTPTYLNQE
NP_000088.3	304	VHFHRTLKEACDQHGPDLYPK
NP_000088.3	319	PDLYPKFKKWCDDYFFIAHRG
NP_000088.3	357	KEEVFRFVQSCARAVVPSYIP
NP_000088.3	373	PSYIPLVKKHCDDSFTPQEKL
NP_000170.1	88	RSVAPAAPTSCDFSPGDLVWA
NP_000170.1	108	AKMEGYPWWPCLVYNHPFDGT
NP_000170.1	196	DKIKRLELAVCDEPSEPEEEE
NP_000170.1	406	LYVPEDFLNSCTPGMRKWWQI
NP_000170.1	426	IKSQNFDLVICYKVGKFYELY
NP_000170.1	496	TETPEMMEARCRKMAHISKYD
NP_000170.1	514	KYDRVVRREICRIITKGTQTY
NP_000170.1	559	SSGHTRAYGVCFVDTSLGKFF
NP_000170.1	579	FIGQFSDDRHCSRFRTLVAHY
NP_000170.1	687	SELALSALGGCVFYLKKCLID
NP_000170.1	694	LGGCVFYLKKCLIDQELLSMA
NP_000170.1	765	EGTLLERVDTCHTPFGKRLLK
NP_000170.1	779	FGKRLLKQWLCAPLCNHYAIN
NP_000170.1	783	LLKQWLCAPLCNHYAINDRLD
NP_000170.1	869	LSALEGFKVMCKIIGIMEEVA
NP_000170.1	964	YLEKQRNRIGCRTIVYWGIGR
NP_000170.1	1003	EYELKSTKKGCKRYWTKTIEK
NP_000170.1	1032	EERRDVSLKDCMRRLFYNFDK
NP_000170.1	1053	NYKDWQSAVECIAVLDVLLCL
NP_000170.1	1062	ECIAVLDVLLCLANYSRGGDG
NP_000170.1	1075	NYSRGGDGPMCRPVILLPEDT
NP_000170.1	1098	FLELKGSRHPCITKTFFGDDF
NP_000170.1	1117	DFIPNDILIGCEEEEQENGKA
NP_000170.1	1129	EEEQENGKAYCVLVTGPNMGG
NP_000170.1	1158	GLLAVMAQMGCYVPAEVCRLT
NP_000170.1	1165	QMGCYVPAEVCRLTPIDRVFT
NP_000170.1	1241	VVKELAETIKCRTLFSTHYHS
NP_000170.1	1269	NVAVRLGHMACMVENECEDPS
NP_000170.1	1275	GHMACMVENECEDPSQETITF
NP_000170.1	1294	TFLYKFIKGACPKSYGFNAAR
NP_000170.1	1337	NQSLRLFREVCLASERSTVDA
NP_000180.2	133	GTQLFDHIAECLANFMDKLQI
NP_000180.2	158	LPLGFTFSFPCHQTKLDESFL
NP_000180.2	217	VNDTVGTMMTCGYDDHNCEIG
NP_000180.2	224	MMTCGYDDHNCEIGLIVGTGS
NP_000180.2	237	GLIVGTGSNACYMEEMRHIDM
NP_000180.2	256	DMVEGDEGRMCINMEWGAFGD
NP_000180.2	368	RLGLDPTQEDCVATHRICQIV
NP_000180.2	375	QEDCVATHRICQIVSTRSASL
NP_000180.2	386	QIVSTRSASLCAATLAAVLQR
NP_000180.2	438	HKTVRRLVPGCDVRFLRSEDG
NP_000180.2	517	APVKMLPTYVCATPDGTEKGD
NP_000180.2	628	KWTKGFKASGCEGEDVVTLLK
NP_000180.2	717	MEWGAFGDNGCLDDFRTEFDV
NP_000180.2	813	ILQHLGLESTCDDSIIVKEVC
NP_000180.2	823	CDDSIIVKEVCTVVARRAAQL
NP_000180.2	909	KGAALITAVACRIREAGQRXX
NP_000185.1	23	DEPGYDLDLFCIPNHYAEDLE
NP_000185.1	66	EMGGHHIVALCVLKGGYKFFA
NP_000185.1	206	NEYFRDLNHVCVISETGKAKY
NP_000225.1	87	PAKGQKPALDCSQVSPPRPAT
NP_000225.1	280	KNNYHPVEDACWKPGQKVPYL
NP_000225.1	434	IDIIKGLFVACRHSEARFIAR
NP_000225.1	508	EQGMILKQTFCEVPDLDRIIP
NP_000225.1	532	EHGLERLPEHCKLSPGIPLKP
NP_000225.1	565	LKRFEEAAFTCEYKYDGQRAQ
NP_000225.1	656	VDASEIQVQVCLYAFDLIYLN
NP_000225.1	719	EFLEQSVKDSCEGLMVKTLDV
NP_000225.1	794	DEDSEELQAICKLGTGFSDEE
NP_000225.1	846	LDPSAVWEVKCADLSLSPIYP
NP_000312.2	61	ETEEPDFTALCQKLKIPDHVR
NP_000312.2	102	IQKKKELWGICIFIAAVDLDE
NP_000312.2	169	FALFSKLERTCELIYLTQPSS
NP_000312.2	221	DLVISFQLMLCVLDYFIKLSP
NP_000312.2	278	ENDTRIIEVLCKEHECNIDEV
NP_000312.2	283	IIEVLCKEHECNIDEVKNVYF
NP_000312.2	407	SENLISYFNNCTVNPKESILK
NP_000312.2	438	EKFAKAVGQGCVEIGSQRYKL
NP_000312.2	489	DNIFHMSLLACALEVVMATYS
NP_000312.2	553	TREMIKHLERCEHRIMESLAW
NP_000312.2	590	EGPTDHLESACPLNLPLQNNH
NP_000312.2	666	RLAYLRLNTLCERLLSEHPEL
NP_000312.2	706	RDRHLDQIMMCSMYGICKVKN
NP_000312.2	712	QIMMCSMYGICKVKNIDLKFK
NP_000356.1	42	AKVPADTEVVCAPPTAYIDFA
NP_000356.1	67	DPKIAVAAQNCYKVTNGAFTG
NP_000356.1	127	ALAEGLGVIACIGEKLDEREA
NP_000356.1	218	IYGGSVTGATCKELASQPDVD
NP_000373.1	214	VTLELGGKSPCYIDKDCDLDI
NP_000373.1	220	GKSPCYIDKDCDLDIVCRRIT
NP_000373.1	226	IDKDCDLDIVCRRITWGKYMN
NP_000373.1	237	RRITWGKYMNCGQTCIAPDYI
NP_000373.1	241	WGKYMNCGQTCIAPDYILCEA
NP_000373.1	249	QTCIAPDYILCEASLQNQIVW
NP_000373.1	425	SFDTFSHQRPCLLKSLKREGA
NP_000393.4	17	APGNGRTLRGCERGGRRRRSA
NP_000393.4	188	EAVTKNIHESCMSQIGWNRII
NP_000393.4	262	GPIWNRDNIACVILTFKEPFG
NP_000393.4	299	VMQNHLLQMLCLVAMEKPAST
NP_000393.4	324	VRDEKVKVLKCISEVQANNVV
NP_000393.4	388	RWDGVPFILRCGKALNERKAE
NP_000393.4	415	DVAGDIFHQQCKRNELVIRVQ
NP_000393.4	476	AYERLILDVFCGSQMHFVRSD
NP_000445.1	7	XXXXMATKAVCVLKGDGPVQG
NP_000445.1	58	VHEFGDNTAGCTSAGPHFNPL
NP_000445.1	147	KTGNAGSRLACGVIGIAQXXX
NP_000678.1	53	KPLKGARIAGCLHMTVETAVL
NP_000678.1	79	TLGAEVQWSSCNIFSTQDHAA
NP_000678.1	113	KGETDEEYLWCIEQTLYFKDG
NP_000678.1	195	TKSKFDNLYGCRESLIDGIKR
NP_000678.1	228	VAGYGDVGKGCAQALRGFGAR
NP_000678.1	266	GYEVTTMDEACQEGNIFVTTT
NP_000678.1	278	EGNIFVTTTGCIDIILGRHFE
NP_000678.1	297	FEQMKDDAIVCNIGHFDVEID
NP_000678.1	349	LAEGRLVNLGCAMGHPSFVMS
NP_000703.2	74	SSQEVEVAYICSESSSHEDYI
NP_000703.2	281	LAAEKKRILHCLGLAEEIQKY
NP_000703.2	292	LGLAEEIQKYCCSRKXXXXXX
NP_000703.2	293	GLAEEIQKYCCSRKXXXXXXX
NP_000843.1	15	TVVYFPVRGRCAALRMLLADQ
NP_000843.1	48	TWQEGSLKASCLYGQLPKFQD
NP_000843.1	170	LLIHEVLAPGCLDAFPLLSAY
NP_000875.2	26	DGLTAQQLFNCGDGLTYNDFL
NP_000875.2	95	TGGIGFIHHNCTPEFQANEVR
NP_000875.2	140	VFEAKARHGFCGIPITDTGRM
NP_000875.2	173	IDFLKEEEHDCFLEEIMTKRE
NP_000875.2	246	ASKDAKKQLLCGAAIGTHEDD
NP_000875.2	339	SICITQEVLACGRPQATAVYK
NP_000875.2	468	PYLIAGIQHSCQDIGAKSLTQ
NP_000958.1	114	TVFAEHISDECKRRFYKNWHK
NP_000958.1	134	KSKKKAFTKYCKKWQDEDGKK
NP_000958.1	253	KTHRGLRKVACIGAWHPARVA
NP_000963.1	174	IELVVFLPALCRKMGVPYCII
NP_000963.1	182	ALCRKMGVPYCIIKGKARLGR
NP_000966.2	21	PMRELRIRKLCLNICVGESGD
NP_000966.2	25	LRIRKLCLNICVGESGDRLTR
NP_000966.2	72	IRRNEKIAVHCTVRGAKAEEI
NP_000970.1	101	RVQEVPKLKVCALRVTSRARS
NP_000980.1	52	KAKLVILANNCPALRKSEIEY
NP_000980.1	85	SGNNIELGTACGKYYRVCTLA
NP_000981.1	144	EEKIKSVGGACVLVAXXXXXX
NP_000994.1	9	XXMASVSELACIYSALILHDD
NP_000997.1	96	LITEDVQGKNCLTNFHGMDLT
NP_000997.1	111	HGMDLTRDKMCSMVKKWQTMI
NP_000997.1	139	TTDGYLLRLFCVGFTKKRNNQ
NP_001000.2	155	RRVNQAIWLLCTGAREAAFRN
NP_001000.2	172	AFRNIKTIAECLADELINAAK
NP_001001486.1	139	EELSKLVPPECHCVREGKLEH
NP_001001486.1	141	LSKLVPPECHCVREGKLEHTL
NP_001001486.1	162	ARDLVPGDTVCLSVGDRVPAD
NP_001001486.1	195	ESSLTGETTPCSKVTAPQPAA
NP_001001486.1	225	NIAFMGTLVRCGKAKGVVIGT
NP_001001486.1	343	KKLPIVETLGCCNVICSDKTG
NP_001001486.1	344	KLPIVETLGCCNVICSDKTGT
NP_001001486.1	348	VETLGCCNVICSDKTGTLTKN
NP_001001486.1	409	PAVSRIVEAGCVCNDAVIRNN
NP_001001486.1	411	VSRIVEAGCVCNDAVIRNNTL
NP_001001486.1	465	SSEQKWMAVKCVHRTQQDRPE
NP_001001486.1	477	HRTQQDRPEICFMKGAYEQVI
NP_001001486.1	490	KGAYEQVIKYCTTYQSKGQTL
NP_001001486.1	669	VAMGQTGTDVCKEAADMILVD
NP_001001486.1	788	KILVSSIIIVCGTLFVFWREL
NP_001001486.1	814	TPRDTTMTFTCFVFFDMFNAL
NP_001001486.1	845	EIGLCSNRMFCYAVLGSIMGQ
NP_001001486.1	889	LFLLGLTSSVCIVAEIIKKVE
NP_001001795.1	5	XXXXXXMWPPCGTLRTLALAR
NP_001001795.1	22	ALARSRGARACSGDGGVSYTQ
NP_001001795.1	66	DDSKMKNFITCFKDPQFLVTF
NP_001001795.1	107	PCGRERNFLRCEDRPVVFTHL
NP_001001795.1	130	ADHGPPRLSYCGGGEALAVPF
NP_001001795.1	179	RSALAFELSACFEYGPGAPAL
NP_001002010.1	23	RVGAVASASVCALVAGVVLAQ
NP_001002010.1	103	LSRFSYKGKRCPTCHNIIDNC
NP_001002010.1	106	FSYKGKRCPTCHNIIDNCKLV
NP_001002010.1	113	CPTCHNIIDNCKLVTDECRKK
NP_001002010.1	120	IDNCKLVTDECRKKLLQLKEK
NP_001002909.1	138	ALEDLRANFYCELCDKQYQKH
NP_001002909.1	141	DLRANFYCELCDKQYQKHQEF
NP_001002909.1	208	ELAEQRKQAECAPGSGPMFKP
NP_001002909.1	247	TNSGTGATASCGLGSEFSTDK
NP_001002909.1	402	EYYHYIPPAHCKVKPNFPFLL
NP_001002909.1	445	KKGSSPKPKSCIKAAASQGAE
NP_001002909.1	569	TKAEPSISYSCNPLYFDFKLS
NP_001002909.1	639	RMDAPASGSACSGLNKQEPGG
NP_001002909.1	795	KHKGELPPSSCQRRAGTKRSS
NP_001002909.1	882	SSSDASSDQSCYSRQRSYSDD
NP_001002909.1	939	SSSDDDYSLSCSQSRSRSRSH
NP_001002909.1	1080	IGTGRGSEGDCSPEDKNSVTA
NP_001002909.1	1161	LPATRKPNKKCEESGLERGEE
NP_001002909.1	1232	APLGTPAHSDCYPGDPTISHN
NP_001003.1	72	VGNFSWGSECCTRKTRIIDVV
NP_001003.1	174	EQFQQGKLLACIASRPGQCGR
NP_001003.1	182	LACIASRPGQCGRADGYVLEG
NP_001005386.1	11	MDSQGRKVVVCDNGTGFVKCG
NP_001005386.1	20	VCDNGTGFVKCGYAGSNFPEH
NP_001005386.1	110	PEKLNIDTRNCKILLTEPPMN
NP_001005386.1	172	VDSGDGVTHICPVYEGFSLPH
NP_001007.2	50	KALDKRQAHLCVLASNCDEPM
NP_001007.2	56	QAHLCVLASNCDEPMYVKLVE
NP_001007.2	69	PMYVKLVEALCAEHQINLIKV
NP_001007.2	92	NKKLGEWVGLCKIDREGKPRK
NP_001007.2	106	REGKPRKVVGCSCVVVKDYGK
NP_001007.2	108	GKPRKVVGCSCVVVKDYGKES
NP_001007794.1	62	KYQHTGAVLDCAFYDPTHAWS
NP_001007794.1	101	LVGTHDAPIRCVEYCPEVNVM
NP_001007794.1	105	HDAPIRCVEYCPEVNVMVTGS
NP_001007794.1	184	RESSLKYQTRCIRAFPNKQGY
NP_001007794.1	223	EVQKKKYAFKCHRLKENNIEQ
NP_001007794.1	270	IWDPFNKKRLCQFHRYPTSIA
NP_001008389.1	99	EDLCLTKAAYCRCWRSKTFPA
NP_001008389.1	101	LCLTKAAYCRCWRSKTFPACD
NP_001008389.1	110	RCWRSKTFPACDGSHNKHNEL
NP_001008708.1	113	PFSVLLYIGTCDNPDYLGPAP
NP_001008895.1	94	EELYQAVENLCSHKVSPMLYK
NP_001008895.1	110	PMLYKQLRQACEDHVQAQILP
NP_001008895.1	138	SVLFLKKINTCWQDHCRQMIM
NP_001008895.1	143	KKINTCWQDHCRQMIMIRSIF
NP_001008895.1	289	DHSTQKPLIACVEKQLLGEHL
NP_001008895.1	379	KDKVDHVIEVCFQKNERFVNL
NP_001008895.1	483	KSMLSKLKHECGAAFTSKLEG
NP_001008895.1	633	ELRRTLQSLACGKARVLIKSP
NP_001012777.1	2	XXXXXXXXXMCQVGEDYGEPA
NP_001012777.1	28	PAPRPSREQKCVKCKEAQPVV
NP_001012777.1	31	RPSREQKCVKCKEAQPVVVIR
NP_001012777.1	47	VVVIRAGDAFCRDCFKAFYVH
NP_001012777.1	50	IRAGDAFCRDCFKAFYVHKFR
NP_001012777.1	119	GVIFVDEGAACGQSLEERSKT
NP_001012777.1	162	VFSLPPSVLWCSAQELVGSEG
NP_001012777.1	388	GPAAGDSGPRCLLCMCALDVD
NP_001012777.1	391	AGDSGPRCLLCMCALDVDAAD
NP_001012777.1	393	DSGPRCLLCMCALDVDAADSA
NP_001012777.1	433	LTETRTPPGPCCSPGVGWAQR
NP_001012777.1	434	TETRTPPGPCCSPGVGWAQRC
NP_001012777.1	444	CSPGVGWAQRCGQGACRREDP
NP_001012777.1	449	GWAQRCGQGACRREDPQACIE
NP_001012777.1	457	GACRREDPQACIEEQLCYSCR
NP_001012777.1	463	DPQACIEEQLCYSCRVNMKDL
NP_001012777.1	466	ACIEEQLCYSCRVNMKDLPSL
NP_001012777.1	503	RAWGLQEIRDCLIEDSDDEAG
NP_001014446.1	46	RAEISKIMRECQEESFWKRAL
NP_001014446.1	106	GLGKVSYIGVCQSKFHFFEDQ
NP_001014446.1	130	AGFGPQHNRHCLLTCEECKIK
NP_001014446.1	134	PQHNRHCLLTCEECKIKHGLS
NP_001014446.1	137	NRHCLLTCEECKIKHGLSEKG
NP_001017423.1	8	XXXMLSQVYRCGFQPFNQHLL
NP_001017423.1	23	FNQHLLPWVKCTTVFRSHCIQ
NP_001017423.1	31	VKCTTVFRSHCIQPSVIRHVR
NP_001017423.1	161	MAIPVLEARACAAAGQSGLMA
NP_001017423.1	183	YEAMFTQYSICAAQILVTNLD
NP_001017423.1	484	LLVIFESRPDCLPQVAALAIA
NP_001017423.1	544	VNTREEVEDLCRLDKMIDLII
NP_001017423.1	582	IPVMGHSEGICHMYVDSEASV
NP_001017423.1	604	KVTRLVRDSKCEYPAACNALE
NP_001017423.1	610	RDSKCEYPAACNALETLLIHR
NP_001017423.1	672	LRTEYGDLELCIEVVDNVQDA
NP_001017423.1	716	EFFLQHVDSACVFWNASTRFS
NP_001017992.1	18	ALVVDNGSGMCKAGFGGDDAP
NP_001017992.1	218	EIVRDVKEKLCYVALDFEQEM
NP_001017992.1	258	VITIGNERFRCPEAIFQPSFL
NP_001017992.1	286	HETTFNSIMKCDVDIRKDLYA
NP_001024.1	26	DKITSRIQKLCYGLNMDFVDP
NP_001024.1	218	AGTNRPQLSSCFLLSMKDDSI
NP_001024.1	238	IEGIYDTLKQCALISKSAGGI
NP_001024.1	254	SAGGIGVAVSCIRATGSYIAG
NP_001024.1	352	VETNQDWSLMCPNECPGLDEV
NP_001024.1	356	QDWSLMCPNECPGLDEVWGEE
NP_001024.1	411	GTPYMLYKDSCNRKSNQQNLG
NP_001024.1	425	SNQQNLGTIKCSNLCTEIVEY
NP_001024.1	444	EYTSKDEVAVCNLASLALNMY
NP_001024.1	544	TIYYGALEASCDLAKEQGPYE
NP_001024.1	787	MVCSLENRDECLMCGSXXXXX
NP_001025178.1	31	AEEREMIQKECAAIRSSFREE
NP_001025178.1	47	SFREEDNTYRCRNVAKLLYMH
NP_001025178.1	70	GYPAHFGQLECLKLIASQKFT
NP_001025178.1	106	RQDVHLLMTNCIKNDLNHSTQ
NP_001025178.1	124	STQFVQGLALCTLGCMGSSEM
NP_001025178.1	128	VQGLALCTLGCMGSSEMCRDL
NP_001025178.1	135	TLGCMGSSEMCRDLAGEVEKL
NP_001025178.1	160	NSYLRKKAALCAVHVIRKVPE
NP_001025178.1	202	HTSVVLLTEMCERSPDMLAHF
NP_001025178.1	356	VQRHRSTIVDCLKDLDVSIKR
NP_001025178.1	395	MKELLYFLDSCEPEFKADCAS
NP_001025178.1	403	DSCEPEFKADCASGIFLAAEK
NP_001025178.1	482	QQPLVQVAAWCIGEYGDLLVS
NP_001025178.1	495	EYGDLLVSGQCEEEEPIQVTE
NP_001027017.1	304	IRLLGSTIPLCSAQWERMFNT
NP_001027017.1	394	TAGDRVPWARCRQAYFGRGKN
NP_001027017.1	448	SYAKSLLHGRCYDRWFDKSFT
NP_001027017.1	504	LQLGYAEDGHCKGDINPNIPY
NP_001027017.1	526	TRLQWDIPGECQEVIETSLNT
NP_001027017.1	562	VAFGKGIIKKCRTSPDAFVQL
NP_001027017.1	586	LAHYKDMGKFCLTYEASMTRL
NP_001027017.1	608	REGRTETVRSCTTESCDFVRA
NP_001027017.1	613	ETVRSCTTESCDFVRAMVDPA
NP_001027017.1	659	TGSGIDRHLFCLYVVSKYLAV
NP_001027017.1	742	INFHISSKFSCPETGIISQGP
NP_001029288.1	226	QGLVSGSNARCIALLRALQQV
NP_001029288.1	266	LKPYMSFLTQCRPLSASMHNA
NP_001029288.1	338	SNGDVILVYGCSSLVSRILQE
NP_001029288.1	437	ARAHNVPVLVCCETYKFCERV
NP_001029288.1	438	RAHNVPVLVCCETYKFCERVQ
NP_001029288.1	444	VLVCCETYKFCERVQTDAFVS
NP_001029288.1	465	NELDDPDDLQCKRGEHVALAN
NP_001029288.1	509	LVITELGMIPCSSVPVVLRVK
NP_001032242.1	21	RALLALRSAPCSPVLCAAAAA
NP_001032242.1	26	LRSAPCSPVLCAAAAAAAFPA
NP_001032242.1	162	SFQEPHFYLRCLGKNGVFVDG
NP_001032242.1	188	GAPALQLPKQCTFRFPSTAIK
NP_001032242.1	254	PTGTISVPNSCPASPRGAGSS
NP_001032242.1	404	FRKRRQRGVSCFRTPFGPLSS
NP_001032242.1	439	PRSGGLQTPECLSREGSPIPH
NP_001034229.1	9	XXMAAANKGKCLPGVVGLAQA
NP_001034229.1	131	VPVPEGYSVKCEYSAHKEGVL
NP_001034229.1	149	GVLKEEILLACEGGTGTCVRV
NP_001034229.1	181	GTPMLLDGVKCVGAELEYDSE
NP_001035828.1	38	TDMNRLHRFLCFGSEGGTYYI
NP_001035828.1	99	QEPMLFALAICSQCSDISTKQ
NP_001035828.1	102	MLFALAICSQCSDISTKQAAF
NP_001035828.1	119	QAAFKAVSEVCRIPTHLFTFI
NP_001035828.1	141	FKKDLKESMKCGMWGRALRKA
NP_001035828.1	305	EPGNSEVSLVCEKLCNEKLLK
NP_001035828.1	309	SEVSLVCEKLCNEKLLKKARI
NP_001035828.1	400	LNASTVAAAMCMVVTRTEKDS
NP_001035828.1	422	VVAFSDEMVPCPVTTDMTLQQ
NP_001035828.1	447	MSQIPAGGTDCSLPMIWAQKT
NP_001035828.1	499	KMDIPAKLIVCGMTSNGFTIA
NP_001035919.1	64	GDKDHLYSTVCKPRSPKPAAP
NP_001035919.1	228	RGVPTQAKGLCGSCNKPIAGQ
NP_001035919.1	231	PTQAKGLCGSCNKPIAGQVVT
NP_001035919.1	254	GRAWHPEHFVCGGCSTALGGS
NP_001035919.1	257	WHPEHFVCGGCSTALGGSSFF
NP_001035919.1	275	SFFEKDGAPFCPECYFERFSP
NP_001035919.1	278	EKDGAPFCPECYFERFSPRCG
NP_001035919.1	287	ECYFERFSPRCGFCNQPIRHK
NP_001035919.1	290	FERFSPRCGFCNQPIRHKMVT
NP_001035919.1	312	LGTHWHPEHFCCVSCGEPFGD
NP_001035919.1	334	GFHEREGRPYCRRDFLQLFAP
NP_001035919.1	346	RDFLQLFAPRCQGCQGPILDN
NP_001035919.1	349	LQLFAPRCQGCQGPILDNYIS
NP_001035919.1	369	SALSALWHPDCFVCRECFAPF
NP_001035919.1	372	SALWHPDCFVCRECFAPFSGG
NP_001035919.1	393	SFFEHEGRPLCENHFHARRGS
NP_001035919.1	405	NHFHARRGSLCATCGLPVTGR
NP_001035919.1	408	HARRGSLCATCGLPVTGRCVS
NP_001035919.1	416	ATCGLPVTGRCVSALGRRFHP
NP_001035919.1	455	ERAGKPYCQPCFLKLFGXXXX
NP_001036041.1	500	QSSEAEVRSKCEELSGLHGQL
NP_001036041.1	605	MEALATAEQACKEKLHSLTQA
NP_001036041.1	624	QAKEESEKQLCLIEAQTMEAL
NP_001036041.1	695	EETQSTLQAECDQYRSILAET
NP_001036041.1	783	EKHMAAASAECQNYAKEVAGL
NP_001036143.1	83	SYPDTDVILMCFSIDSPDSLE
NP_001036143.1	107	EKWTPEVKHFCPNVPIILVGN
NP_001036143.1	159	NRISAFGYLECSAKTKEGVRE
NP_001036143.1	190	QVRKNKRRRGCPILXXXXXXX
NP_001036816.1	154	EERAELAESKCSELEEELKNV
NP_001036816.1	233	KLKCTKEEHLCTQRMLDQTLL
NP_001041659.1	44	VPGARSCQGACGPSPPDQKTR
NP_001041659.1	112	QAEAGGMHTVCLSKSGQVYSF
NP_001041659.1	229	TADGDLYTLGCGEQGQLGRVP
NP_001041659.1	259	QGLERLLVPKCVMLKSRGSRG
NP_001041659.1	278	RGHVRFQDAFCGAYFTFAISH
NP_001041659.1	311	HQLGTPGTESCFIPQNLTSFK
NP_001041659.1	339	GFSGGQHHTVCMDSEGKAYSL
NP_001041659.1	383	SRLPAVSSVACGASVGYAVTK
NP_001060.1	12	REIVHIQAGQCGNQIGAKFWE
NP_001060.1	127	LDVVRKESESCDCLQGFQLTH
NP_001060.1	129	VVRKESESCDCLQGFQLTHSL
NP_001060.1	211	SIDNEALYDICFRTLKLTTPT
NP_001070962.1	83	GRKTYPTVKICNYEGPAKIEV
NP_001070962.1	114	AHAHSLVGKQCSELGICAVSV
NP_001070962.1	120	VGKQCSELGICAVSVGPKDMT
NP_001070962.1	250	VRGGDEVYLLCDKVQKDDIEV
NP_001070962.1	397	PYQSGAGPMGCYPGGGGGAQM
NP_001070962.1	432	EPSAPSRTPQCEPQAPEMLQR
NP_001070962.1	615	HLAVRARSPECLDLLVDSGAE
NP_001070962.1	703	DIHAENEEPLCPLPSPPTSDS
NP_001070962.1	738	FRGHTPLDLTCSTKVKTLLLN
NP_001070962.1	891	GPPPEPPGGLCHGHPQPQVHX
NP_001072113.1	46	EPQDIYWLAQCLYLTAQYHRA
NP_001072113.1	72	SRKLDKLYEACRYLAARCHYA
NP_001072113.1	79	YEACRYLAARCHYAAKEHQQA
NP_001072113.1	133	MSQSSIKSSICLLRGKIYDAL
NP_001072113.1	163	YKEALKLDVYCFEAFDLLTSH
NP_001072113.1	245	VSLAERHYYNCDFKMCYKLTS
NP_001072113.1	250	RHYYNCDFKMCYKLTSVVMEK
NP_001072113.1	267	VMEKDPFHASCLPVHIGTLVE
NP_001072113.1	307	SNPVSWFAVGCYYLMVGHKNE
NP_001072113.1	367	YFTAAQLMKGCHLPMLYIGLE
NP_001072113.1	455	EPLLNNLGHVCRKLKKYAEAL
NP_001072113.1	522	DTFSVTMLGHCIEMYIGDSEA
NP_001072113.1	544	IGADIKDKLKCYDFDVHTMKT
NP_001072989.1	303	TMMFSEDEALCVVDLLKEKSG
NP_001072989.1	355	KEDAAATKDRCKQLTQEMMTE
NP_001072989.1	736	NKDVVEQMEKCIQEKDEKLKT
NP_001072992.1	63	KAAISNKITSCIFQLLQEAGI
NP_001072992.1	81	AGIKTAFTRKCGETAFIAPQC
NP_001072992.1	91	CGETAFIAPQCEMIPIEWVCR
NP_001072992.1	100	QCEMIPIEWVCRRIATGSFLK
NP_001072992.1	151	SEEQLIAAKFCFAGLLIGQTE
NP_001072992.1	185	ILEKSWLPQNCTLVDMKIEFG
NP_001072992.1	266	VELLLKSESQCRVVVLMGSTS
NP_001072992.1	281	LMGSTSDLGHCEKIKKACGNF
NP_001072992.1	295	KKACGNFGIPCELRVTSAHKG
NP_001072992.1	350	SGNTAYPVISCPPLTPDWGVQ
NP_001072992.1	374	SSLRLPSGLGCSTVLSPEGSA
NP_001073027.1	293	STYGVTKGKVCFEAKVTQNLP
NP_001073027.1	363	QTFGENDVIGCFANFETEEVE
NP_001073027.1	405	ADRALLPHVLCKNCVVELNFG
NP_001073027.1	408	ALLPHVLCKNCVVELNFGQKE
NP_001073027.1	452	TAVPPKTIEECEVILMVGLPG
NP_001073027.1	518	RDLLVQQASQCLSKLVQIASR
NP_001073027.1	538	RTKRNFILDQCNVYNSGQRRK
NP_001073027.1	602	MKANFSLPEKCDYMDEVTYGE
NP_001073860.1	16	GDLSTRRLNECISPVANEMNH
NP_001073860.1	96	NKMFEDSQDSCRNLVPVQRVV
NP_001073860.1	209	PPENGLSEHPCETEQINAKRK
NP_001073860.1	238	SLGSQQTNEQCAQKAEPTESC
NP_001073860.1	248	CAQKAEPTESCEQIAVQVNNG
NP_001073860.1	266	NNGDAGREMPCPLPCDEESPE
NP_001073860.1	270	AGREMPCPLPCDEESPEAELH
NP_001073860.1	289	LHNHGIQINSCSVRLVDIKKE
NP_001073860.1	373	NDEKEGQEATCSRPQIVPEPM
NP_001073860.1	468	LSNGEELQETCSSSLRRGSGS
NP_001073860.1	488	SQPQEPENKKCSCVMCFPKGV
NP_001073860.1	490	PQEPENKKCSCVMCFPKGVPR
NP_001073860.1	493	PENKKCSCVMCFPKGVPRSQE
NP_001073860.1	609	NFKQSELPVTCGEVKGTLYKE
NP_001073860.1	629	ERFKQGTSKKCIQSEDKKWFT
NP_001073860.1	661	ASKNWKLSIRCGGYTLKVLME
NP_001073860.1	698	ESHNNTLVDPCPENSNICEVC
NP_001073860.1	705	VDPCPENSNICEVCNKWGRLF
NP_001073860.1	708	CPENSNICEVCNKWGRLFCCD
NP_001073860.1	716	EVCNKWGRLFCCDTCPRSFHE
NP_001073860.1	717	VCNKWGRLFCCDTCPRSFHEH
NP_001073860.1	720	KWGRLFCCDTCPRSFHEHCHI
NP_001073860.1	728	DTCPRSFHEHCHIPSVEANKN
NP_001073860.1	742	SVEANKNPWSCIFCRIKTIQE
NP_001073860.1	745	ANKNPWSCIFCRIKTIQERCP
NP_001073860.1	754	FCRIKTIQERCPESQSGHQES
NP_001073860.1	779	RQMLPEEQLKCEFLLLKVYCD
NP_001073860.1	788	KCEFLLLKVYCDSKSCFFASE
NP_001073860.1	793	LLKVYCDSKSCFFASEPYYNR
NP_001073867.1	47	PHQNWAVGGRCGAGARPGLSQ
NP_001073867.1	155	ARPRAAGDWPCARGGAVRPGR
NP_001073867.1	288	GYPRLPVEKQCELAPTLLTAM
NP_001073867.1	415	NPWTPEQLEQCKLGIVKFIEA
NP_001073867.1	555	TLSLQFVHHICITCPEIKIKP
NP_001073867.1	558	LQFVHHICITCPEIKIKPLGP
NP_001073867.1	621	ALVQQLFEALCKEEPETRLAI
NP_001073867.1	712	VHGEAQRVLRCLPGRNRKEST
NP_001073867.1	774	FGEIVLYLRMCLAHSAGVVPT
NP_001073867.1	847	AGVGGLPVMYCLLEAVSVYPE
NP_001073867.1	986	STSPLLAIAACTALGEIGRNG
NP_001073867.1	1135	SPNPHVRQAACIWLLSLVRKL
NP_001073867.1	1242	GQGLSTYKELCSLASDLSQPD
NP_001073867.1	1355	SNMWRVRESSCLALNDLLRGR
NP_001073867.1	1407	ELALKTLSKVCVKMCDPAKGA
NP_001073867.1	1411	KTLSKVCVKMCDPAKGAAGQR
NP_001073867.1	1429	GQRTIAALLPCLLDKGMMSTV
NP_001073867.1	1519	SSPMMETINMCLQYLDVSVLG
NP_001073867.1	1551	SGVGLGTKGGCASVIVSLTTQ
NP_001073867.1	1562	ASVIVSLTTQCPQDLTPYSGK
NP_001073867.1	1592	TDRNSVIQKSCAFAMGHLVRT
NP_001073867.1	1631	EKEEPIYKTSCALTIHAIGRY
NP_001073867.1	1675	ADEEKSEKEECNLWTEVWQEN
NP_001073867.1	1771	LKAIACVVTACSAELEKSVPN
NP_001073867.1	1796	NEILQAVLKECSKENVKYKIV
NP_001073867.1	1810	NVKYKIVAISCAADILKATKE
NP_001073867.1	1884	AWPRNAETQRCYRQELCKLMC
NP_001073867.1	1890	ETQRCYRQELCKLMCERLKLS
NP_001073867.1	1894	CYRQELCKLMCERLKLSTWKV
NP_001073867.1	1940	EALAEILLETCKSITYSLENK
NP_001073867.1	1978	KKLEESKQWECLTSECRVLLI
NP_001073867.1	1983	SKQWECLTSECRVLLIESLAT
NP_001073884.1	291	INPQMNEEMLCQEFGRFGPLA
NP_001073884.1	320	TDEERARERNCGFVAFMNRRD
NP_001073884.1	563	KNDIGDAMVFCLNNAEAAEEI
NP_001073884.1	576	NAEAAEEIVDCITESLSILKT
NP_001073884.1	624	YYRKFFETKLCQIFSDLNATY
NP_001073884.1	653	SENFKQRVMTCFRAWEDWAIY
NP_001073884.1	918	RSKDKKEKDECTPTRKERKRR
NP_001075109.1	10	XMAGSGAGVRCSLLRLQETLS
NP_001075109.1	25	LQETLSAADRCGAALAGHQLI
NP_001075109.1	42	HQLIRGLGQECVLSSSPAVLA
NP_001075109.1	81	KSLNSIEFRECREEILKFLCI
NP_001075109.1	90	ECREEILKFLCIFLEKMGQKI
NP_001075109.1	111	APYSVEIKNTCTSVYTKDRAA
NP_001075109.1	123	SVYTKDRAAKCKIPALDLLIK
NP_001075109.1	232	GCLKGLSSLLCNFTKSMEEDP
NP_001075109.1	285	FALHASQFSTCLLDNYVSLFE
NP_001075109.1	301	VSLFEVLLKWCAHTNVELKKA
NP_001075109.1	373	IRGYGLFAGPCKVINAKDVDF
NP_001075109.1	392	DFMYVELIQRCKQMFLTQTDT
NP_001075109.1	457	PQYSPKMQLVCCRAIVKVFLA
NP_001075109.1	458	QYSPKMQLVCCRAIVKVFLAL
NP_001075109.1	478	LAAKGPVLRNCISTVVHQGLI
NP_001075109.1	630	FSAFINLVEFCREILPEKQAE
NP_001075109.1	703	HSPEDPEKYSCFALFVKFGKE
NP_001075109.1	729	KQYKDELLASCLTFLLSLPHN
NP_001075109.1	795	MQPYYKDILPCLDGYLKTSAL
NP_001075109.1	931	ASDRQTKVAACELLHSMVMFM
NP_001075109.1	974	RTFPVLLRLACDVDQVTRQLY
NP_001075109.1	1029	DPVDSTLRDFCGRCIREFLKW
NP_001075109.1	1032	DSTLRDFCGRCIREFLKWSIK
NP_001075109.1	1127	DEKSLGTIQQCCDAIDHLCRI
NP_001075109.1	1128	EKSLGTIQQCCDAIDHLCRII
NP_001075109.1	1135	QQCCDAIDHLCRIIEKKHVSL
NP_001075109.1	1164	PRGFPPSASLCLLDLVKWLLA
NP_001075109.1	1176	LDLVKWLLAHCGRPQTECRHK
NP_001075109.1	1183	LAHCGRPQTECRHKSIELFYK
NP_001075109.1	1229	FLINTFEGGGCGQPSGILAQP
NP_001075109.1	1255	RGPFSLQATLCWLDLLLAALE
NP_001075109.1	1266	WLDLLLAALECYNTFIGERTV
NP_001075109.1	1312	AMHDIIAAEKCFGTGAAGNRT
NP_001075109.1	1335	QEGERYNYSKCTVVVRIMEFT
NP_001075109.1	1364	EGWKLLKKDLCNTHLMRVLVQ
NP_001075109.1	1377	HLMRVLVQTLCEPASIGFNIG
NP_001075109.1	1399	VQVMAHLPDVCVNLMKALKMS
NP_001075109.1	1432	KITAQSIEELCAVNLYGPDAQ
NP_001075109.1	1455	RSRLAAVVSACKQLHRAGLLH
NP_001075109.1	1507	RQCLPSLDLSCKQLASGLLEL
NP_001075109.1	1525	LELAFAFGGLCERLVSLLLNP
NP_001075109.1	1629	ATTILQHWKKCDSWWAKDSPL
NP_001075109.1	1742	GTPRFNNYVDCMKKFLDALEL
NP_001075109.1	1767	MLLELMTEVLCREQQHVMEEL
NP_001075109.1	1791	SFRRIARRGSCVTQVGLLESV
NP_001075109.1	1831	DRSLLTLLWHCSLDALREFFS
NP_001075109.1	1919	NELTKTLIKLCYDAFTENMAG
NP_001075109.1	1942	QLLERRRLYHCAAYNCAISVI
NP_001075109.1	1947	RRLYHCAAYNCAISVICCVFN
NP_001075109.1	1953	AAYNCAISVICCVFNELKFYQ
NP_001075109.1	1954	AYNCAISVICCVFNELKFYQG
NP_001075109.1	2093	LEMDELNRHECMAPLTALVKH
NP_001075109.1	2244	NLEIIKTLVECWKDCLSIPYR
NP_001075109.1	2248	IKTLVECWKDCLSIPYRLIFE
NP_001075109.1	2292	ANDLPPYDPQCGIQSSEYFQA
NP_001075109.1	2363	QNTMEDKFIVCLNKVTKSFPP
NP_001075109.1	2397	PKFHGVLKTLCLEVVLCRVEG
NP_001075109.1	2403	LKTLCLEVVLCRVEGMTELYF
NP_001075109.1	2469	VEFVSHPSTTCREQMYNILMW
NP_001075109.1	2584	NPMFEHPLSECEFQEYTIDSD
NP_001075109.1	2857	TFSFFPPFVSCIQDISCQHAA
NP_001075109.1	2863	PFVSCIQDISCQHAALLSLDP
NP_001075109.1	2880	SLDPAAVSAGCLASLQQPVGI
NP_001075109.1	3001	KDFWELASLDCYNHLAEWKSL
NP_001075109.1	3014	HLAEWKSLEYCSTASIDSENP
NP_001075109.1	3187	NIWDDIITNRCFFLSKIEEKL
NP_001075109.1	3234	EEDISSLIRSCKFSMKMKMID
NP_001075109.1	3281	DWLVSWVQSYCRLSHCRSRSQ
NP_001075109.1	3286	WVQSYCRLSHCRSRSQGCSEQ
NP_001075109.1	3293	LSHCRSRSQGCSEQVLTVLKT
NP_001075109.1	3347	IANALSSEPACLAEIEEDKAR
NP_001075109.1	3403	EEEAQPPSWSCGPAAGVIDAY
NP_001075109.1	3420	IDAYMTLADFCDQQLRKEEEN
NP_001075109.1	3492	LMTKEISSVPCWQFISWISHM
NP_001075109.1	3683	DSKPPGNLKECSPWMSDFKVE
NP_001075109.1	3781	MNGILAQDSACSQRALQLRTY
NP_001075109.1	3806	MTSSDPRAPPCEYKDWLTKMS
NP_001075109.1	3881	SHFASSHALICISHWILGIGD
NP_001075109.1	4014	EKNWYPRQKICYAKRKLAGAN
NP_001075109.1	4030	LAGANPAVITCDELLLGHEKA
NP_001075109.1	4075	SGLSEETQVKCLMDQATDPNI
NP_001076581.2	84	VIGGGATGSGCALDAVTRGLK
NP_001076581.2	188	KLYDLVAGSNCLKSSYVLSKS
NP_001076581.2	270	TGKVRVSGARCKDVLTGQEFD
NP_001076581.2	285	TGQEFDVRAKCVINATGPFTD
NP_001076581.2	309	KMDDKDAAAICQPSAGVHIVM
NP_001076581.2	546	EVKYGIKEYACTAVDMISRRT
NP_001091678.1	22	VVKLRGLPWSCSVEDVQNFLS
NP_001091678.1	34	VEDVQNFLSDCTIHDGAAGVH
NP_001091678.1	290	EFTVQSTTGHCVHMRGLPYKA
NP_001091678.1	400	SGLESQSVSGCYGAGYSGQNS
NP_001091742.1	12	PGSLPLNAEACWPKDVGIVAL
NP_001091742.1	59	IGLGQAKMGFCTDREDINSLC
NP_001091742.1	69	CTDREDINSLCMTVVQNLMER
NP_001091742.1	86	LMERNNLSYDCIGRLEVGTET
NP_001091742.1	129	DIEGIDTTNACYGGTAAVFNA
NP_001091742.1	224	PIVDGKLSIQCYLSALDRCYS
NP_001091742.1	232	IQCYLSALDRCYSVYCKKIHA
NP_001091742.1	237	SALDRCYSVYCKKIHAQWQKE
NP_001091742.1	268	FGFMIFHSPYCKLVQKSLARM
NP_001091873.1	30	LNEERLKGQLCDVLLIVGDQK
NP_001091873.1	75	ESQTVFQLDFCEPDAFDNVLN
NP_001091873.1	152	NSSQKRSVIVCQSRNEAQGKT
NP_001091873.1	378	VSSDAPGNVLCALSQKSSLKD
NP_001091873.1	389	ALSQKSSLKDCSEKTALDDRP
NP_001091873.1	543	EFEQGSHERLCRNAAVCPYCS
NP_001091873.1	549	HERLCRNAAVCPYCSLRFFSP
NP_001091873.1	552	LCRNAAVCPYCSLRFFSPELK
NP_001091873.1	569	PELKQEHESKCEYKKLTCLEC
NP_001091873.1	576	ESKCEYKKLTCLECMRTFKSS
NP_001091873.1	579	CEYKKLTCLECMRTFKSSFSI
NP_001091873.1	662	QVNFDSEDSSCLPEDLSLSKQ
NP_001091873.1	710	GPSKEASLWPCEKCGKMFTVH
NP_001091873.1	713	KEASLWPCEKCGKMFTVHKQL
NP_001091873.1	731	KQLERHQELLCSVKPFICHVC
NP_001091873.1	738	ELLCSVKPFICHVCNKAFRTN
NP_001091873.1	741	CSVKPFICHVCNKAFRTNFRL
NP_001091873.1	774	EESAHKESEVCPVPTNSPSPP
NP_001091873.1	844	SAITFKRQFMCKLCHRTFKTA
NP_001091873.1	847	TFKRQFMCKLCHRTFKTAFSL
NP_001092.1	272	FQPSFLGMESCGIHETTFNSI
NP_001093869.1	14	TAQPKPATALCGVVSADGKIA
NP_001093869.1	92	PNKDVRLLVACCLADIFRIYA
NP_001093869.1	93	NKDVRLLVACCLADIFRIYAP
NP_001093869.1	154	NLAWVKSYNICFELEDCNEIF
NP_001093869.1	160	SYNICFELEDCNEIFIQLFRT
NP_001093869.1	242	LKRTVQTIEACIANFFNQVLV
NP_001093869.1	327	LATQNRPLWQCFLGRFNDIHV
NP_001093869.1	350	RLESVKFASHCLMNHPDLAKD
NP_001093869.1	430	MGLAQLYKKYCLHGEAGKEAA
NP_001093869.1	486	HNLETEERMKCLYYLYASLDP
NP_001093869.1	508	AVKALNEMWKCQNMLRSHVRE
NP_001093869.1	581	SQLELLISPTCSCKQADICVR
NP_001093869.1	583	LELLISPTCSCKQADICVREI
NP_001093869.1	589	PTCSCKQADICVREIARKLAN
NP_001093869.1	686	SAETYESLLQCLRMEDDKVAE
NP_001093869.1	742	TPHQAKQAVHCIHAIFTNKEV
NP_001093869.1	904	SAIMKLAQEPCYHEIITPEQF
NP_001093869.1	917	EIITPEQFQLCALVINDECYQ
NP_001093869.1	925	QLCALVINDECYQVRQIFAQK
NP_001093869.1	956	PLEYMAIFALCAKDPVKERRA
NP_001093869.1	971	VKERRAHARQCLLKNISIRRE
NP_001093869.1	1030	DVDQLRDIKECLWFMLEVLMT
NP_001093869.1	1079	SKTNEKLYTVCDVALCVINSK
NP_001093869.1	1084	KLYTVCDVALCVINSKSALCN
NP_001093869.1	1093	LCVINSKSALCNADSPKDPVL
NP_001093869.1	1116	KFFTQPEKDFCNDKSYISEET
NP_001094073.1	70	NTSMKVIYLACSYATVYLIYL
NP_001094073.1	126	LEYSRERSSVCQHKCQRPSPA
NP_001094073.1	130	RERSSVCQHKCQRPSPASVLQ
NP_001094073.1	174	SFVADSHQWLCKNAEEKSQKV
NP_001099000.1	356	ELKQVAYIYKCVNTTLQIKGK
NP_001099000.1	375	GKINSITVDNCKKLGLVFDDV
NP_001099000.1	416	PTISINKTDGCHAYLSKNSLD
NP_001099000.1	427	HAYLSKNSLDCEIVSAKSSEM
NP_001099008.1	91	LGVGRETARPCYSLALAQLLQ
NP_001099008.1	109	LLQSFEDLPLCSILQQIQEKY
NP_001099008.1	305	KMQFWPASYLCFRLLGAALPL
NP_001099008.1	338	DVIRHYGEHVCTAKLPKQFKF
NP_001099008.1	363	DDYVGTFLEGCQDDPERQLAV
NP_001099008.1	479	EALTEQVARFCLFHSFFVTKK
NP_001099008.1	623	SCDLLGDIQTCIRKSLGEKPR
NP_001099008.1	678	QVARSVFGHICSHLTPRALQL
NP_001099008.1	884	KTARIFTHHLCRARRYCHDLG
NP_001099008.1	890	THHLCRARRYCHDLGERAGAL
NP_001099008.1	942	RVLKGNTAEGCVHETQEKQKA
NP_001099008.1	968	HMPTGPQAASCLDLNLVTRVY
NP_001099008.1	1009	LSLFSRHPVLCQSLLPILVQH
NP_001099008.1	1031	TGPVRPRHQACLLLQKTLSMR
NP_001099008.1	1046	KTLSMREVRSCFEDPEWKQLM
NP_001099008.1	1096	LELLNVLFRTCKHEKLTLDLT
NP_001104490.1	184	VKDPNLWTVKCKIGEERATAI
NP_001104490.1	429	NFQPGDNVEVCEGELINLQGK
NP_001104490.1	521	LKVLPRDLQLCSETASGVDVG
NP_001104490.1	626	HLFRSFAFLHCKKLVENGGMF
NP_001104490.1	638	KLVENGGMFVCKTRHLVLAGG
NP_001104490.1	1012	GVIRSVTGGMCSVYLKDSEKV
NP_001106963.1	375	GFGDHINNENCWQPIMKFIND
NP_001106963.1	410	KKRIPDTRVHCCLYFIPATGH
NP_001106963.1	411	KRIPDTRVHCCLYFIPATGHS
NP_001106963.1	531	GTIEVENTTHCEFAYLRDLLI
NP_001112362.1	8	XXXMAQEFVNCKIQPGKVVVF
NP_001112362.1	23	GKVVVFIKPTCPYCRRAQEIL
NP_001112362.1	26	VVFIKPTCPYCRRAQEILSQL
NP_001112362.1	83	VFIGKDCIGGCSDLVSLQQSG
NP_001116295.1	26	VELRRERRMVCVEYPGVVRDV
NP_001116295.1	75	RPKDPYCHPVCANRFSTSSLL
NP_001116295.1	242	EAAAQTWRRVCTNPVDRKVEE
NP_001116295.1	325	IYQVLDFRIRCGMKHGYAPSD
NP_001116295.1	418	PPYRQMFYQLCDLNVEELQKI
NP_001116295.1	439	IHRNDGAENSCTERDGWCLPK
NP_001116295.1	446	ENSCTERDGWCLPKTSDELRD
NP_001116849.1	46	AGLAGKDPVQCSRDVVICPDA
NP_001116849.1	106	ENRKGLIAAICAGPTALLAHE
NP_001119601.1	72	QGFALLPRLECSGVIWLTAAL
NP_001120662.1	14	IQAAWPSGTECIAKYNFHGTA
NP_001120662.1	31	HGTAEQDLPFCKGDVLTIVAV
NP_001120662.1	119	STNYPGDYTLCVSCDGKVEHY
NP_001120662.1	122	YPGDYTLCVSCDGKVEHYRIM
NP_001120662.1	164	EHYTSDADGLCTRLIKPKVME
NP_001120662.1	223	DYRGNKVAVKCIKNDATAQAF
NP_001120662.1	299	DCLLKFSLDVCEAMEYLEGNN
NP_001120662.1	411	KGYKMDAPDGCPPAVYEVMKN
NP_001120662.1	422	PPAVYEVMKNCWHLDAAMRPS
NP_001120676.1	127	FGENWEEQVQCPKAAQKYVER
NP_001121089.1	73	LLTADDRVNPCIGGVILFHET
NP_001121089.1	135	TQGLDGLSERCAQYKKDGADF
NP_001121089.1	150	KDGADFAKWRCVLKIGEHTPS
NP_001121089.1	178	ANVLARYASICQQNGIVPIVE
NP_001121089.1	240	KPNMVTPGHACTQKFSHEEIA
NP_001121089.1	290	ASINLNAINKCPLLKPWALTF
NP_001121631.1	242	GGPSNVLRDACLVANILDPRI
NP_001121631.1	311	KYGRMFPREWCMAERIAVEFC
NP_001121631.1	321	CMAERIAVEFCHVTRAELAKI
NP_001121631.1	424	DNPFHGIVSKCFEPHLYVYIE
NP_001121631.1	471	TDEGGAVLPSCADLFVYYKKC
NP_001121631.1	481	CADLFVYYKKCMVQCSQLSTG
NP_001121631.1	485	FVYYKKCMVQCSQLSTGEPMI
NP_001121631.1	550	EVAKFTLEELCLICNILSTAE
NP_001121631.1	553	KFTLEELCLICNILSTAEYCL
NP_001121631.1	562	ICNILSTAEYCLATTQQLEEK
NP_001121631.1	613	QLLVQDLDAACDPALTAMSKM
NP_001121631.1	667	ASTRKYFTQFCVKFANSFIPK
NP_001121631.1	685	IPKFITHLFKCKPISMVGAEQ
NP_001121631.1	764	VDNYIKLLTDCNTETFQKILD
NP_001121689.1	373	LKIDNLDVNRCIEALDELASL
NP_001121901.1	106	SDSEDVVSPNCSNTVQEKTFN
NP_001121901.1	407	SIGELTLIPQCSQKKAQKITE
NP_001121901.1	445	NGLSEDLIWHCKTLIQERDVV
NP_001121901.1	462	RDVVIRLMNKCEDISNKLTKQ
NP_001121901.1	568	DNWLREVNLWCPTLKVLCYYG
NP_001121901.1	575	NLWCPTLKVLCYYGSQEERKQ
NP_001121901.1	606	DYNVIVTTYNCAISSSDDRSL
NP_001121901.1	741	LPPKKDRIELCAMSEKQEQLY
NP_001121901.1	774	NLVTEKNTEMCNVMMQLRKMA
NP_001121901.1	813	SQLMLKEPTHCEANPDLIFED
NP_001121901.1	836	VMTDFELHVLCKQYRHINNFQ
NP_001121901.1	953	ANVVILHDIDCNPYNDKQAED
NP_001121901.1	965	PYNDKQAEDRCHRVGQTKEVL
NP_001122388.1	86	CLPNPGTFEECHRKCKELFPI
NP_001122388.1	90	PGTFEECHRKCKELFPIQMEG
NP_001122388.1	228	VAHYLQSITPCLALGGELVYH
NP_001122388.1	354	FLNHRKNKFQCGFGLTIGXXX
NP_001123477.1	41	KQQRKTFTAWCNSHLRKAGTQ
NP_001123477.1	154	TSAKEGLLLWCQRKTAPYKNV
NP_001123477.1	180	HISWKDGLGFCALIHRHRPEL
NP_001123477.1	263	QKAETAANRICKVLAVNQENE
NP_001123477.1	476	YYDSPSVNARCQKICDQWDNL
NP_001123477.1	774	GMMDTDDFRACLISMGYNMGE
NP_001123477.1	855	RELPPDQAEYCIARMAPYTGP
NP_001123579.1	55	ILQSLLETLKCLKKDDESNLV
NP_001123579.1	114	QKLRAQVRRLCQENQWLRDEL
NP_001123579.1	236	QGRYEVAVPLCKQALEDLEKT
NP_001123579.1	349	AKQLNNLALLCQNQGKYEEVE
NP_001123579.1	390	VAKTKNNLASCYLKQGKFKQA
NP_001123579.1	436	IWMHAEEREECKGKQKDGTSF
NP_001123579.1	456	FGEYGGWYKACKVDSPTVTTT
NP_001124000.1	689	DEKDTSMKLWCAVGVNLSGGK
NP_001124000.1	761	QEELSSLVWICTSTHSATKVL
NP_001124000.1	788	PGNILDSFTVCNSHVLCIASV
NP_001124000.1	794	SFTVCNSHVLCIASVPGARET
NP_001124000.1	824	ESGQVDKASLCGSMTSNSSAE
NP_001124000.1	847	SLLGGITVVGCSAEGVTGAAT
NP_001124000.1	980	PTMWLGAQNGCLYVHSSVAQW
NP_001124000.1	993	VHSSVAQWRKCLHSIKLKDSI
NP_001124000.1	1052	DLGRPHHSIRCMTVVHDKVWC
NP_001124000.1	1062	CMTVVHDKVWCGYRNKIYVVQ
NP_001124000.1	1155	FVRITALMVSCNRLWVGTGNG
NP_001124000.1	1210	KVTPGTFIPYCSMAHAQLCFH
NP_001124000.1	1218	PYCSMAHAQLCFHGHRDAVKF
NP_001124295.1	41	LERDSLTEKECVKEKLNLLHE
NP_001124295.1	62	FLQTEIKNQLCDLETKLRKEE
NP_001124295.1	369	VMNSKTHPPKCIQCGQYLDDP
NP_001124295.1	372	SKTHPPKCIQCGQYLDDPDLK
NP_001124295.1	425	YEALPQHKLTCFSVYCKHGHL
NP_001124295.1	430	QHKLTCFSVYCKHGHLCPIDT
NP_001124295.1	436	FSVYCKHGHLCPIDTGLIEKN
NP_001124295.1	596	SDEQPIFLTPCMRDLIKLAGV
NP_001124295.1	669	DKENAFKRRRCGVCEVCQQPE
NP_001124295.1	672	NAFKRRRCGVCEVCQQPECGK
NP_001124295.1	675	KRRRCGVCEVCQQPECGKCKA
NP_001124295.1	680	GVCEVCQQPECGKCKACKDMV
NP_001124295.1	683	EVCQQPECGKCKACKDMVKFG
NP_001124295.1	686	QQPECGKCKACKDMVKFGGSG
NP_001124295.1	702	FGGSGRSKQACQERRCPNMAM
NP_001124295.1	707	RSKQACQERRCPNMAMKEADD
NP_001124295.1	767	DGKKSYYKKVCIDAETLEVGD
NP_001124295.1	778	IDAETLEVGDCVSVIPDDSSK
NP_001124295.1	814	NGQMFHAHWFCAGTDTVLGAT
NP_001124295.1	836	DPLELFLVDECEDMQLSYIHS
NP_001124295.1	909	QPTEDNKFKFCVSCARLAEMR
NP_001124295.1	912	EDNKFKFCVSCARLAEMRQKE
NP_001124295.1	1017	YRIGRIKEIFCPKKSNGRPNE
NP_001124295.1	1076	VVDFKAVQGRCTVEYGEDLPE
NP_001124295.1	1087	TVEYGEDLPECVQVYSMGGPN
NP_001124295.1	1164	KLRTLDVFSGCGGLSEGFHQA
NP_001124295.1	1207	NPGSTVFTEDCNILLKLVMAG
NP_001124295.1	1237	LPQKGDVEMLCGGPPCQGFSG
NP_001124295.1	1242	DVEMLCGGPPCQGFSGMNRFN
NP_001124295.1	1271	NSLVVSFLSYCDYYRPRFFLL
NP_001124295.1	1302	RSMVLKLTLRCLVRMGYQCTF
NP_001124295.1	1310	LRCLVRMGYQCTFGVLQAGQY
NP_001124295.1	1430	QYQPILRDHICKDMSALVAAR
NP_001124295.1	1492	RSSSGALRGVCSCVEAGKACD
NP_001124295.1	1494	SSGALRGVCSCVEAGKACDPA
NP_001124295.1	1515	ARQFNTLIPWCLPHTGNRHNH
NP_001124295.1	1569	EQHRVVSVRECARSQGFPDTY
NP_001124295.1	1611	AKAIGLEIKLCMLAKARESAS
NP_001124384.1	49	EQKPDDAQYYCQRAYCHILLG
NP_001124384.1	54	DAQYYCQRAYCHILLGNYCVA
NP_001124384.1	88	NSTAMLRKGICEYHEKNYAAA
NP_001124384.1	154	DANFSVWIKRCQEAQNGSESE
NP_001124487.1	234	DTPEDQDLPPCPEDIAKEKRT
NP_001124487.1	430	PEQTPVVVHVCGLEMPPDAVE
NP_001124487.1	468	SMEEIQNESACGLDVGECENR
NP_001124487.1	475	ESACGLDVGECENRAREMPGV
NP_001124487.1	539	TPSKQALQFFCYICKASCSSQ
NP_001124487.1	542	KQALQFFCYICKASCSSQQEF
NP_001124487.1	546	QFFCYICKASCSSQQEFQDHM
NP_001124487.1	575	LGEIQHMSQACLLSLLPVPRD
NP_001124487.1	600	EDEEPPPRRWCNTCQLYYMGD
NP_001124487.1	603	EPPPRRWCNTCQLYYMGDLIQ
NP_001124487.1	631	KIAKQSLRPFCTVCNRYFKTP
NP_001124487.1	634	KQSLRPFCTVCNRYFKTPRKF
NP_001124487.1	683	DHFITVDAVGCFEGDEEEEED
NP_001124487.1	707	EEEIEVEEELCKQVRSRDISR
NP_001124487.1	745	DFLVPVMGYICRICHKFYHSN
NP_001124487.1	748	VPVMGYICRICHKFYHSNSGA
NP_001124487.1	763	HSNSGAQLSHCKSLGHFENLQ
NP_001124487.1	792	SPTTRPVSRRCAINARNALTA
NP_001127836.1	126	SQNWPEDTNFCFQPEQVVDPI
NP_001127836.1	181	PLKDSYGMSPCNTAVVPQGWS
NP_001127836.1	1008	KVSYSHIQSKCGSKDNIKHVP
NP_001128717.1	567	PALKIPQTKACPKKTNTTASA
NP_001128717.1	1222	TLALQSNITQCLLGQPWPLNE
NP_001129064.1	121	NGKISRLRRECPSDECGAGVF
NP_001129064.1	126	RLRRECPSDECGAGVFMASHF
NP_001129064.1	141	FMASHFDRHYCGKCCLTYCFN
NP_001129064.1	144	SHFDRHYCGKCCLTYCFNKPE
NP_001129064.1	145	HFDRHYCGKCCLTYCFNKPED
NP_001129115.1	30	VRAPLSQLYFCRYCSELRSLE
NP_001129115.1	33	PLSQLYFCRYCSELRSLECVS
NP_001129115.1	41	RYCSELRSLECVSHEVDSHYC
NP_001129115.1	51	CVSHEVDSHYCPSCLENMPSA
NP_001129115.1	54	HEVDSHYCPSCLENMPSAEAK
NP_001129115.1	70	SAEAKLKKNRCANCFDCPGCM
NP_001129115.1	73	AKLKKNRCANCFDCPGCMHTL
NP_001129115.1	76	KKNRCANCFDCPGCMHTLSTR
NP_001129115.1	79	RCANCFDCPGCMHTLSTRATS
NP_001129115.1	111	TTMKKAYYLACGFCRWTSRDV
NP_001129115.1	114	KKAYYLACGFCRWTSRDVGMA
NP_001129115.1	284	KHLLIKRSLRCRKCEHNLSKP
NP_001129115.1	287	LIKRSLRCRKCEHNLSKPEFN
NP_001129115.1	351	ENLTHVTLFECEEGDPDDINS
NP_001129115.1	425	PQREEGEVTVCFKMKHDFKNL
NP_001129125.1	43	PAGPVLSIRVCRDMITRRSLG
NP_001129125.1	128	TFSAFGNILSCKVVCDENGSK
NP_001129125.1	132	FGNILSCKVVCDENGSKGYAF
NP_001129125.1	339	DGRSKGFGFVCFSSPEEATKA
NP_001129125.1	510	GAAQQGLTDSCQSGGVPTAVQ
NP_001129477.1	62	ISDHTALAQFCKEKKIEFVVV
NP_001129477.1	134	WKAFTKPEEACSFILSADFPA
NP_001129477.1	168	VIVAKSKEEACKAVQEIMQEK
NP_001129477.1	200	EELLDGEEVSCLCFTDGKTVA
NP_001129477.1	202	LLDGEEVSCLCFTDGKTVAPM
NP_001129477.1	237	GPNTGGMGAYCPAPQVSNDLL
NP_001129477.1	291	KNGPKVLEFNCRFGDPECQVI
NP_001129477.1	298	EFNCRFGDPECQVILPLLKSD
NP_001129477.1	322	VIQSTLDGLLCTSLPVWLENH
NP_001129477.1	466	PLAKATSRSGCKVDLGGFAGL
NP_001129477.1	506	VGTKLKIAQLCNKHDTIGQDL
NP_001129477.1	520	DTIGQDLVAMCVNDILAQGAE
NP_001129477.1	540	EPLFFLDYFSCGKLDLSVTEA
NP_001129477.1	559	EAVVAGIAKACGKAGCALLGG
NP_001129477.1	564	GIAKACGKAGCALLGGETAEM
NP_001129477.1	646	LQYSSPAPDGCGDQTLGDLLL
NP_001129477.1	733	SEEEMARTFNCGVGAVLVVSK
NP_001129477.1	891	VLEEFSIDIVCLAGFMRILSG
NP_001129477.1	941	ALETGVTVTGCTVHFVAEDVD
NP_001129676.1	42	AGRKRERPERCSSSSGGGSSG
NP_001129676.1	102	KERVKLEGSKCKGQLLIFGAT
NP_001129676.1	144	QNLWGPHRYGCLAGVRVRTVV
NP_001129676.1	158	VRVRTVVSGSCAAHSLLITTE
NP_001129676.1	209	LSHEVIVSAACGRNHTLALTE
NP_001129676.1	261	YNGQPITKMACGAEFSMIMDC
NP_001129676.1	271	CGAEFSMIMDCKGNLYSFGCP
NP_001129676.1	305	IARAQRIEYDCELVPRRVAIF
NP_001129676.1	395	GASQIYAGYTCSFAVSEVGGL
NP_001129676.1	437	LCGWRIRSLACGKSSIIVAAD
NP_001129734.1	30	EIYVDLIEDSCLGFCFEVHRA
NP_001129734.1	34	DLIEDSCLGFCFEVHRAVKCG
NP_001129734.1	43	FCFEVHRAVKCGYFYLEFAET
NP_001129734.1	70	GIQPVEDKGACRLPLCSLPGE
NP_001131024.1	14	PAAAQSREIDCLSPEAQKLAE
NP_001131024.1	410	RTRTPLEPSNCWSDLDGGNHT
NP_001131024.1	441	VEEQAGTVASCPLGHSDDTVY
NP_001131024.1	456	SDDTVYHDDKCMVEVPQELET
NP_001131024.1	529	PGSPAGTEGNCQEATGPSTVD
NP_001131024.1	644	IAAESSENVDCPENPKIKLDG
NP_001131024.1	726	AEPKSEDADRCTLPEHESPSQ
NP_001131024.1	742	ESPSQDISDACEAESTERCEM
NP_001131024.1	750	DACEAESTERCEMSEHPSQTV
NP_001135967.1	103	FIDSKLIYTYCGIVLVAINPY
NP_001135967.1	266	ERNYHIFYQLCASAKLPEFKM
NP_001135967.1	312	AKEMAHTRQACTLLGISESHQ
NP_001135967.1	348	VGFTSRDADSCTIPPKHEPLC
NP_001135967.1	358	CTIPPKHEPLCIFCDLMGVDY
NP_001135967.1	361	PPKHEPLCIFCDLMGVDYEEM
NP_001135967.1	372	DLMGVDYEEMCHWLCHRKLAT
NP_001135967.1	376	VDYEEMCHWLCHRKLATATET
NP_001135967.1	453	TFEINSFEQFCINYANEKLQQ
NP_001135967.1	495	TLIDFYDNQPCINLIESKLGI
NP_001135967.1	513	LGILDLLDEECKMPKGTDDTW
NP_001135967.1	535	QKLYNTHLNKCALFEKPRLSN
NP_001135967.1	561	QHFADKVEYQCEGFLEKNKDT
NP_001135967.1	660	LNATTPHYVRCIKPNDFKFPF
NP_001135967.1	684	EKRAVQQLRACGVLETIRISA
NP_001135967.1	727	KDVLSDRKQTCKNVLEKLILD
NP_001135967.1	770	KLRADKLRAACIRIQKTIRGW
NP_001135967.1	807	QRYVRGYQARCYAKFLRRTKA
NP_001135967.1	894	RSMHAIIYLQCCFRRMMAKRE
NP_001135967.1	895	SMHAIIYLQCCFRRMMAKREL
NP_001135967.1	945	KVDEQNKDYKCLVEKLTNLEG
NP_001135967.1	1489	PGLPAYILFMCVRHADYLNDD
NP_001135967.1	1535	ETVSFWLSNTCRFLHCLKQYS
NP_001135967.1	1540	WLSNTCRFLHCLKQYSGEEGF
NP_001135967.1	1562	KHNTSRQNEHCLTNFDLAEYR
NP_001135967.1	1649	RQLNSFHSVMCQHGMDPELIK
NP_001135967.1	1684	LNNLLLRKDMCSWSKGMQIRY
NP_001135967.1	1741	KKTDDDAEAICSMCNALTTAQ
NP_001135967.1	1744	DDDAEAICSMCNALTTAQIVK
NP_001135971.1	64	VAGAKRKGVHCVMSLGVPGPA
NP_001136270.1	192	MTSADPPLLSCXXXXXXXXXX
NP_001139699.1	70	TLRITTRKTPCGEGSKTWDRF
NP_001153239.1	97	DGDKTKMTNHCVFSANEDHET
NP_001153239.1	300	ETAVIGLLWTCIMNAVEWNKK
NP_001153239.1	350	LILLQKVQEYCYDNIHFMKAF
NP_001155901.1	76	ETLLRYYDQICSIEPKFPFSE
NP_001155901.1	90	PKFPFSENQICLTFTWKDAFD
NP_001155901.1	122	ALASLGYEKSCVLFNCAALAS
NP_001155901.1	127	GYEKSCVLFNCAALASQIAAE
NP_001155901.1	231	ADYFGDAFKQCQYKDTLPKYF
NP_001155901.1	255	EVFPVLAAKHCIMQANAEYHQ
NP_001155901.1	517	AVQADGQVKECYQSHRDTIVL
NP_001155901.1	529	QSHRDTIVLLCKPEPELNAAI
NP_001155901.1	696	TEILVRFQNKCSDIVFARKTE
NP_001155901.1	818	YPTYPGYPGYCQMPMPMGYNP
NP_001157666.1	329	RDIAQQLQATCTSLGSSIQGL
NP_001157789.1	32	FTRWCNEHLKCVNKRIGNLQT
NP_001157789.1	178	GKALGALVDSCAPGLCPDWES
NP_001157789.1	183	ALVDSCAPGLCPDWESWDPQK
NP_001157789.1	416	VEDKGNQVYRCVYKPMQPGPH
NP_001157789.1	450	SPFVVQVGEACNPNACRASGR
NP_001157789.1	455	QVGEACNPNACRASGRGLQPK
NP_001157789.1	604	IEYNDQNDGSCDVKYWPKEPG
NP_001157789.1	622	EPGEYAVHIMCDDEDIKDSPY
NP_001157789.1	660	AYGPGLEKSGCIVNNLAEFTV
NP_001157789.1	706	MKNRMDGTYACSYTPVKAIKH
NP_001157789.1	769	ANEPTHFTVDCTEAGEGDVSV
NP_001157789.1	783	GEGDVSVGIKCDARVLSEDEE
NP_001157789.1	991	ILSPSRKVVPCLVTPVTGREN
NP_001157789.1	1081	GGLGLTVEGPCEAKIECSDNG
NP_001157789.1	1087	VEGPCEAKIECSDNGDGTCSV
NP_001157789.1	1158	VGEAGLLSVDCSEAGPGALGL
NP_001157789.1	1280	IANPSGASTECFVTDNADGTY
NP_001157789.1	1648	RATQTGDASKCLATGPGIAST
NP_001157789.1	1681	AKTAGKGKVTCTVLTPDGTEA
NP_001157789.1	1751	TAVEEAPVNACPPGFRPWVTE
NP_001157789.1	1946	TAKITDDSRRCSQVKLGSAAD
NP_001157789.1	1983	IKAPSGRDEPCLLKRLPNNHI
NP_001157789.1	2146	APSVATVGSICDLNLKIPEIN
NP_001157789.1	2185	EIVPMGKNSHCVRFVPQEMGV
NP_001157789.1	2364	VHSPSGAVEECHVSELEPDKY
NP_001157789.1	2462	IEGPSKVKMDCQETPEGYKVM
NP_001157789.1	2587	LIGVHGPTTPCEEVSMKHVGN
NP_001157903.1	24	RLAPGPLASPCPRIPRARIAR
NP_001157903.1	36	RIPRARIARRCAQRWADLGCS
NP_001157903.1	45	RCAQRWADLGCSSGPSSGRMD
NP_001157903.1	73	LRLHPAGSAGCSTGVESSSMD
NP_001157903.1	154	TLTQTQVAAVCRRLDIYARSV
NP_001157903.1	297	SLALIELTALCDILGLDLKRS
NP_001157903.1	350	VPLVLQALLSCLEKRGLDMEG
NP_001157903.1	545	NDSSSRRPQLCDAGLKTWLRR
NP_001158286.1	691	ATPPVPQLQVCEPKERTSTSS
NP_001158286.1	905	DGTHDKGLKICRTVTQVVPAE
NP_001158286.1	1039	AFWIDKIKSHCFVTYSTVEEA
NP_001158286.1	1070	KWPQSNPKFLCADYAEQDELD
NP_001158286.1	1210	DLFRKTKAAPCIYWLPLTDSQ
NP_001158887.1	35	VVGVGAVGMACAISILMKDLA
NP_001158887.1	131	IPNVVKYSPNCKLLIVSNPVD
NP_001158887.1	185	GERLGVHPLSCHGWVLGEHGD
NP_001158887.1	230	TDKDKEQWKECRYTLGDPKGA
NP_001158887.1	253	LKSSDVISFHCLGYNRILGGG
NP_001158887.1	264	LGYNRILGGGCACCPFYLICD
NP_001158887.1	266	YNRILGGGCACCPFYLICDXX
NP_001158887.1	267	NRILGGGCACCPFYLICDXXX
NP_001161819.1	41	QNVKQLYALVCETQRYSAVLD
NP_001161819.1	216	GHLILQDRASCLPAMLLDPPP
NP_001161819.1	234	PPPGSHVIDACAAPGNKTSHL
NP_001161819.1	278	ATLLARAGVSCCELAEEDFLA
NP_001161819.1	279	TLLARAGVSCCELAEEDFLAV
NP_001161819.1	308	EVHYILLDPSCSGSGMPSRQL
NP_001161819.1	343	ALAGFQQRALCHALTFPSLQR
NP_001161819.1	359	PSLQRLVYSTCSLCQEENEDV
NP_001161819.1	362	QRLVYSTCSLCQEENEDVVRD
NP_001161819.1	404	GLSTFPGAEHCLRASPETTLS
NP_001161819.1	458	KEETAKSRSRCLHTALHIAEA
NP_001164120.1	27	DLVWSAWYGKCVKGKGSLPLS
NP_001164120.1	60	EWDQVTVYLFCDDHKLQRYAL
NP_001164120.1	97	AVASTADLIRCKLLDVTGGLG
NP_001164120.1	140	KTKFAKVPLKCLAQEVNIPDW
NP_001164120.1	169	THKKMPHINDCRRGCYFVLDW
NP_001164120.1	173	MPHINDCRRGCYFVLDWLQKT
NP_001164120.1	186	VLDWLQKTYWCRQLENSLRET
NP_001164120.1	256	SKGSEEVDSHCKKALSHKELY
NP_001164120.1	316	CVLAELKGVTCENREAVLDAF
NP_001164120.1	439	EARRGWRLFNCSASLDWPRMV
NP_001164120.1	452	SLDWPRMVESCLGSPCWASPQ
NP_001164120.1	457	RMVESCLGSPCWASPQLLRII
NP_001164120.1	487	DEEQEKLLRICSIYTQSGENS
NP_001164120.1	673	VLEQRLEPSTCKTDTLGLSCG
NP_001164120.1	682	TCKTDTLGLSCGVGSGNCSNS
NP_001164120.1	689	GLSCGVGSGNCSNSSSSNFEG
NP_001166184.1	320	VKRQENLLKRCKETIQSHKEQ
NP_001166184.1	331	KETIQSHKEQCTLLTSEKEAL
NP_001166184.1	671	QTEMEKLREKCEQEKETLLKD
NP_001166184.1	875	AEVEAQKKDVCTELDAHKIQV
NP_001166184.1	1242	SEELAIQLDICCKKTEALLEA
NP_001166184.1	1275	TNAILSRISHCQHRTTKVKEA
NP_001166184.1	1362	QQQAASEKESCITQLKKELSE
NP_001166184.1	1430	SLRKQYDEEKCELLDQVQDLS
NP_001166184.1	1519	ELDQQNKRFDCLKGEMEDDKS
NP_001166184.1	1751	TEQEEADSQGCVQKTYEEKIS
NP_001166184.1	1793	ETVSSHFEMRCQYQERLIKLE
NP_001166184.1	1871	QKTLQEKELTCQILEQKIKEL
NP_001166184.1	1884	LEQKIKELDSCLVRQKEVHRV
NP_001171712.1	28	GRGLESHITMCIPPSYADLGK
NP_001171712.1	91	TGTLETKYKWCEYGLTFTEKW
NP_001171712.1	118	GTEIAIEDQICQGLKLTFDTT
NP_001171712.1	148	GKIKSSYKRECINLGCDVDFD
NP_001171712.1	153	SYKRECINLGCDVDFDFAGPA
NP_001171712.1	225	EFGGSIYQKVCEDLDTSVNLA
NP_001171712.1	242	VNLAWTSGTNCTRFGIAAKYQ
NP_001171725.1	230	QIDVEVKKYFCKAGVKGMQLH
NP_001171725.1	532	QESKAVYSTNCPVWEEAFRFF
NP_001171725.1	614	RILYLDSSEICFPTVPGCPGA
NP_001171725.1	621	SEICFPTVPGCPGAWDVDSEN
NP_001171725.1	744	DLDKDDFLGRCKVRLTTVLNS
NP_001171725.1	900	LSELLVADQLCLDRWFTLSSG
NP_001171725.1	1005	ERKLVSIVHGCRSLRQNGRDP
NP_001171752.1	8	XXXMATHGQTCARPMCIPPSY
NP_001171752.1	47	LVKLDVKTKSCSGVEFSTSGS
NP_001181.2	22	RKLLSVPWLLCGPRRYASSSF
NP_001181.2	135	DRMLRSAMRLCLPSFDKLELL
NP_001181.2	147	PSFDKLELLECIRRLIEVDKD
NP_001181.2	195	PTRALLFVILCPVGAYFPGGS
NP_001181.2	249	LVQQEALKRGCEQVLWLYGPD
NP_001181.2	345	VFGSGTACQVCPVHRILYKDR
NP_001185792.1	14	CVTLVQLSISCDHLIDKDIGS
NP_001185792.1	30	KDIGSKSDPLCVLLQDVGGGS
NP_001185792.1	99	RDDDFLGGAECSLGQIVSSQV
NP_001185792.1	200	KRFSVPVQHFCGGNPSTPIQV
NP_001185792.1	212	GNPSTPIQVQCSDYDSDGSHD
NP_001185792.1	243	QLQAVPAEFECIHPEKQQKKK
NP_001185792.1	266	KNSGTIRVKICRVETEYSFLD
NP_001185792.1	282	YSFLDYVMGGCQINFTVGVDF
NP_001185792.1	366	ALNFNPSNPYCAGIQGIVDAY
NP_001186036.1	8	XXXMDSPGYNCFVDKDKMDAA
NP_001186036.1	64	VYQRLIRDIPCRTVTPDASVY
NP_001186036.1	89	GKIVGKHSSSCLPLPEFVDNT
NP_001186036.1	105	FVDNTQVPSYCLNARGEGAVR
NP_001186036.1	120	GEGAVRKILLCLANQFPDISF
NP_001186036.1	131	LANQFPDISFCPALPAVVALL
NP_001186036.1	151	LLHYSIDEAECFEKACRILAC
NP_001186036.1	156	IDEAECFEKACRILACNDPGR
NP_001186036.1	161	CFEKACRILACNDPGRRLIDQ
NP_001186036.1	180	DQSFLAFESSCMTFGDLVNKY
NP_001186036.1	191	MTFGDLVNKYCQAAHKLMVAV
NP_001186036.1	223	QRWLFGELPLCYFARVFDVFL
NP_001186036.1	364	WSWVPERFALCQPLLLFSSLQ
NP_001186036.1	386	GYSLARFYFQCEGHEPTLLLI
NP_001186036.1	430	GKLGFFGTGECFVFRLQPEVQ
NP_001186036.1	505	ESMFMAGGSDCLIVGGGGGQA
NP_001186036.1	530	GDLNRGRTSHCDTFNNQPLCS
NP_001186036.1	539	HCDTFNNQPLCSENFLIAAVE
NP_001186071.1	79	NAMKIRDVTKCLEEFELLGKA
NP_001186071.1	401	TYMKPEMWGKCLDCINELMDI
NP_001186071.1	404	KPEMWGKCLDCINELMDILFA
NP_001186071.1	480	VEHLKDEAQVCAIIERVQRYL
NP_001186071.1	500	LEEKGTTEEVCRIYLLRILHT
NP_001186071.1	552	EDSAVLMERLCKYIYAKDRTD
NP_001186071.1	567	AKDRTDRIRTCAILCHIYHHA
NP_001186071.1	571	TDRIRTCAILCHIYHHALHSR
NP_001186071.1	619	YNRTMVQLGICAFRQGLTKDA
NP_001186071.1	684	HLHINLELLECVYLVSAMLLE
NP_001186071.1	752	KAMKMGDWKTCHSFIINEKMN
NP_001186128.1	92	LIEKNLETPLCKNGFLLDGFP
NP_001186231.1	408	KFASPWASSPCRPQDIDFHVP
NP_001186231.1	504	YERGTYYFFDCLNWRKVAKEF
NP_001186797.1	46	VHFWAPWAPQCAQMNEVMAEL
NP_001186797.1	146	RLKKLTHAAPCMLFMKGTPQE
NP_001186797.1	159	FMKGTPQEPRCGFSKQMVEIL
NP_001193496.1	295	GKMDVVGTGQCHNIPCEEGDK
NP_001193496.1	300	VGTGQCHNIPCEEGDKLQLFC
NP_001193496.1	310	CEEGDKLQLFCFRLRKKNQMS
NP_001193496.1	581	KKIIAIANYVCRNGFLEVYPF
NP_001193496.1	623	ASVTPKINQLCSQTKGSFVNG
NP_001193726.1	31	AMADTFLEHMCRLDIDSPPIT
NP_001193726.1	78	ITLDNAYMEKCDENILWLDYK
NP_001193726.1	91	NILWLDYKNICKVVEVGSKIY
NP_001193726.1	243	FLAQKMMIGRCNRAGKPVICA
NP_001193726.1	252	RCNRAGKPVICATQMLESMIK
NP_001193726.1	284	VANAVLDGADCIMLSGETAKG
NP_001193726.1	349	AVGAVEASFKCCSGAIIVLTK
NP_001193726.1	350	VGAVEASFKCCSGAIIVLTKS
NP_001193726.1	400	HLYRGIFPVLCKDPVQEAWAE
NP_001229696.1	130	EEAGLNITHICLPPDSSEAEI
NP_001229696.1	198	GKLVRGDAHECFVSPVAKAVI
NP_001229696.1	239	AHGSLEAALQCLFQRKGSMTM
NP_001229696.1	292	WIQPGTTVLNCSHDFLSGKVG
NP_001229696.1	303	SHDFLSGKVGCGSPRIHFGGL
NP_001229696.1	351	EQQHRRWRLHCLKLQPLSPVP
NP_001229696.1	452	TAHLNVNSFACLRQPSQGPTF
NP_001229696.1	729	IGMEKFFNIKCRASGLVPNVV
NP_001229696.1	779	EENIQLVADGCCNLQKQIQIT
NP_001229696.1	780	ENIQLVADGCCNLQKQIQITQ
NP_001229696.1	815	TDTRAEIDLVCELAKRAGAFD
NP_001229696.1	829	KRAGAFDAVPCYHWSVGGKGS
NP_001229696.1	907	TQQGFGNLPICMAKTHLSLSH
NP_001229696.1	962	STMPGLPTRPCFYDIDLDTET
NP_001229712.1	16	PLRSLEEEVTCSICLDYLRDP
NP_001229712.1	19	SLEEEVTCSICLDYLRDPVTI
NP_001229712.1	31	DYLRDPVTIDCGHVFCRSCTT
NP_001229712.1	36	PVTIDCGHVFCRSCTTDVRPI
NP_001229712.1	39	IDCGHVFCRSCTTDVRPISGS
NP_001229712.1	53	VRPISGSRPVCPLCKKPFKKE
NP_001229712.1	56	ISGSRPVCPLCKKPFKKENIR
NP_001229712.1	102	VTREQQDAKLCERHREKLHYY
NP_001229712.1	113	ERHREKLHYYCEDDGKLLCVM
NP_001229712.1	121	YYCEDDGKLLCVMCRESREHR
NP_001229712.1	124	EDDGKLLCVMCRESREHRPHT
NP_001229712.1	334	GYLQLSEDWKCVTYTSLYKSA
NP_001229712.1	437	EEEEEEVLESCMVGVARDSVK
NP_001229821.1	42	KLLTSYGFIQCSERQARLFFH
NP_001229821.1	53	SERQARLFFHCSQYNGNLQDL
NP_001229821.1	106	PEERMNGQVVCAVPHNLESKS
NP_001229821.1	129	APGQSPTGSVCYERNGEVFYL
NP_001229821.1	186	IMLLKKKQARCQGVVCAMKEA
NP_001229821.1	191	KKQARCQGVVCAMKEAFGFIE
NP_001229821.1	464	AEDGIIAYDDCGVKLTIAFQA
NP_001229821.1	645	GIVGMANKGDCLQKGESVKFQ
NP_001229821.1	657	QKGESVKFQLCVLGQNAQTMA
NP_001229821.1	730	SVILNQRTGKCSACNVWRVCE
NP_001229821.1	733	LNQRTGKCSACNVWRVCEGPK
NP_001229831.1	64	IKEPLPVEDVCPKVVSTPPSV
NP_001229831.1	147	GGEAKSIPLECPLSSPKGVLF
NP_001229831.1	165	VLFSSKSAEVCKQDSPFSRVP
NP_001229831.1	376	TTVGKVAGRVCQASQLQGQKE
NP_001229831.1	389	SQLQGQKEESCVPVHQKTVLG
NP_001229831.1	438	GSPPPKTYVSCLKSLLSSPTK
NP_001229831.1	464	ISAHHISLASCLALTTPSEEL
NP_001229831.1	487	RAGILVEDATCVTCMSDSSQS
NP_001229831.1	490	ILVEDATCVTCMSDSSQSVPL
NP_001229831.1	507	SVPLVASPGHCSDSFSTSGLE
NP_001229831.1	520	SFSTSGLEDSCTETSSSPRDK
NP_001229831.1	584	DRNSMDSVDSCCSLKKTESFQ
NP_001229831.1	585	RNSMDSVDSCCSLKKTESFQN
NP_001229831.1	655	TLPYTQSVQICHIEGSQHHVD
NP_001229831.1	746	LRSLDQQMYLCYSQPGIPTLP
NP_001229831.1	765	LPTPVEITVICAAPGADGAWW
NP_001229862.1	537	SKFFSTVHKFCAAASLWKWGF
NP_001230131.1	76	DPHPRVRAAACTTLGQMATDF
NP_001230131.1	129	ASALIIFIEDCPKSLLVLYVD
NP_001230131.1	216	LKLLRGKTIECISHIGLAVGK
NP_001230131.1	268	SYMVSAWARMCKILGKDFQQY
NP_001230131.1	338	TSGLEAKATACQMLVYYAKEL
NP_001230131.1	389	AAESMPFLLECARIRGPEYLA
NP_001230131.1	406	EYLAQMWQFICDPLIKAIGTE
NP_001230131.1	440	AKSIEVMGDGCLNDEHLEELG
NP_001230131.1	490	VEMSLQDEDECDVYILTKVSD
NP_001230131.1	529	QLLPLIVNLICSSRPWPDRQW
NP_001230131.1	542	RPWPDRQWGLCIFDDIIEHCS
NP_001230131.1	551	LCIFDDIIEHCSPTSFKYVEY
NP_001230131.1	600	QFGGDDYRSLCSEAVPLLVKV
NP_001230131.1	613	AVPLLVKVIKCANSKTKKNVI
NP_001230131.1	628	TKKNVIATENCISAIGKILKF
NP_001230131.1	642	IGKILKFKPNCVNVDEVLPHW
NP_001230131.1	673	EEAIQTLSFLCDLIESNHPVV
NP_001230131.1	713	INETINYEDPCAKRLANVVRQ
NP_001230131.1	734	VQTSEDLWLECVSQLDDEQQE
NP_001230154.1	38	QLSLADFRRLCILKGIYPHEP
NP_001230154.1	141	LRDLDDALSMCFLFSTFPRTG
NP_001230154.1	153	LFSTFPRTGKCHVQTIQLCRR
NP_001230154.1	161	GKCHVQTIQLCRRLTVEFMHY
NP_001230154.1	356	GGEVSWDKSLCIGATYDVTDS
NP_001230154.1	386	PGQQTSVIGRCYVQPQWVFDS
NP_001230679.1	14	DCLSAEGELRCRRLLAGATAR
NP_001230679.1	39	PASAAVLVPLCSVRGVPALLY
NP_001230679.1	71	KGDVSFPGGKCDPADQDVVHT
NP_001230679.1	159	QTQNQGYTHFCRGGHFRYTLP
NP_001230679.1	224	ARPKQPLASPCQASSTPGLNK
NP_001231.2	111	LEHVIKVAHTCLHPQESLPDT
NP_001231.2	160	IDHPHTHVVKCTQLVRASKDL
NP_001231.2	198	SLQYTPPVVACVCIHLACKWS
NP_001231.2	200	QYTPPVVACVCIHLACKWSNW
NP_001231.2	205	VVACVCIHLACKWSNWEIPVS
NP_001231.2	630	TSGLSFSQPSCKTRVPHSKLD
NP_001239007.1	127	VVEQGMFVKHCKVEVYLTELK
NP_001239007.1	139	VEVYLTELKLCENGNMNNVVT
NP_001239007.1	289	PGRNNEQPGLCGLSNLGNTCF
NP_001239007.1	298	LCGLSNLGNTCFMNSAIQCLS
NP_001239007.1	306	NTCFMNSAIQCLSNTPPLTEY
NP_001239007.1	381	PQFSGYQQQDCQELLAFLLDG
NP_001239007.1	448	FHGLFKSTLVCPECAKISVTF
NP_001239007.1	451	LFKSTLVCPECAKISVTFDPF
NP_001239007.1	462	AKISVTFDPFCYLTLPLPMKK
NP_001239007.1	506	VPKIGNILDLCTALSALSGIP
NP_001239007.1	570	EDTEHVIIPVCLREKFRHSSY
NP_001239007.1	615	KLYNLLLLRMCRYVKISTETE
NP_001239007.1	633	ETEETEGSLHCCKDQNINGNG
NP_001239007.1	634	TEETEGSLHCCKDQNINGNGP
NP_001239007.1	695	GGDNDSENGLCTEDTCKGQLT
NP_001239007.1	700	SENGLCTEDTCKGQLTGHKKR
NP_001239007.1	791	PKKPFVKLKDCIELFTTKEKL
NP_001239007.1	809	EKLGAEDPWYCPNCKEHQQAT
NP_001239007.1	812	GAEDPWYCPNCKEHQQATKKL
NP_001239007.1	873	EFLINPNAGPCRYNLIAVSNH
NP_001239007.1	977	DNDNDIENENCMHTNXXXXXX
NP_001243194.1	119	LDLSHNQLTECPRELENAKNM
NP_001243194.1	178	LSNLADVDLSCNDLTRVPECL
NP_001243194.1	187	SCNDLTRVPECLYTLPSLRRL
NP_001243194.1	210	SSNQITELSLCIDQWVHVETL
NP_001243194.1	235	NQLTSLPSAICKLSKLKKLYL
NP_001243194.1	285	LELVPESLCRCPKLRKLVLNK
NP_001243194.1	472	AFHGKFYEADCYIVLKTFLDD
NP_001243194.1	505	GGEATLDKKACSAIHAVNLRN
NP_001243194.1	521	VNLRNYLGAECRTVREEMGDE
NP_001243194.1	719	RLLQSLLDTRCVYILDCWSDV
NP_001243194.1	725	LDTRCVYILDCWSDVFIWLGR
NP_001243194.1	753	AAALKLGQELCGMLHRPRHAT
NP_001243194.1	878	EEFGHFYTQDCYVFLCRYWVP
NP_001243194.1	883	FYTQDCYVFLCRYWVPVEYEE
NP_001243194.1	927	EEKQPEEDFQCIVYFWQGREA
NP_001243194.1	1012	YQIRTNGSALCTRCIQINTDS
NP_001243194.1	1015	RTNGSALCTRCIQINTDSSLL
NP_001243194.1	1030	TDSSLLNSEFCFILKVPFESE
NP_001243194.1	1114	EYMKHTRLFRCSNEKGYFAVT
NP_001243194.1	1127	EKGYFAVTEKCSDFCQDDLAD
NP_001243194.1	1131	FAVTEKCSDFCQDDLADDDIM
NP_001243194.1	1169	QVEIKLSLKACQVYIQHMRSK
NP_001243194.1	1202	KGNEQHAFTRCFHAWSAFCKA
NP_001243194.1	1210	TRCFHAWSAFCKALAXXXXXX
NP_001244.1	46	SLLHRKSAKQCKARWYEWLDP
NP_001244.1	96	APIIGRTAAQCLEHYEFLLDK
NP_001244.1	664	SEAYNQVWEECYSQVLYLPGQ
NP_001244118.1	109	QSMIQQLATYCARDVRVANVS
NP_001244118.1	238	PDQLQQFQVVCETEEDKFLLL
NP_001244118.1	286	LFLEQFSIPTCVLNGELPLRS
NP_001244118.1	390	MEEIEGFRYRCRDAMRSVTKQ
NP_001244118.1	478	HKKRKKLSSSCRKAKRAKSQN
NP_001248769.1	44	CLRITDLKSGCTSLTPGPNCD
NP_001248769.1	53	GCTSLTPGPNCDRFKLHIPYA
NP_001248769.1	112	LASWNPSNPECLLLVVKELVQ
NP_001248769.1	129	ELVQQYHQFQCSRLRESSRLM
NP_001248769.1	245	LHIPAFPGGGCLIDYVPQVCH
NP_001248769.1	254	GCLIDYVPQVCHLLTNKVQYV
NP_001248769.1	307	LTLLLMWKDFCFLVHIDLPLF
NP_001252520.1	34	APGGGGSPGACPALGTKSCSS
NP_001252520.1	42	GACPALGTKSCSSSCAVHDLI
NP_001252520.1	174	TPFNSYNVVTCTMKENTQCQL
NP_001252520.1	182	VTCTMKENTQCQLEPAFQAFF
NP_001252520.1	196	PAFQAFFLIWCFLPSFPFNPQ
NP_001254476.1	19	YKYMFQKDEYCILILGLDNAG
NP_001254476.1	93	QSLWDKYYAECHGVIYVIDST
NP_001254476.1	141	VLANKQDVETCLSIPDIKTAF
NP_001254476.1	154	IPDIKTAFSDCTSKIGRRDCL
NP_001254476.1	163	DCTSKIGRRDCLTQACSALTG
NP_001254476.1	168	IGRRDCLTQACSALTGKGVRE
NP_001254476.1	186	VREGIEWMVKCVVRNVHRPPR
NP_001257819.1	32	GFEPGPATIACGKIVSHTHLG
NP_001257819.1	77	QSLTKEVFKFCWPPFDQKSDT
NP_001257819.1	93	QKSDTEFRKHCCEWIKRISGE
NP_001257819.1	94	KSDTEFRKHCCEWIKRISGEC
NP_001257819.1	104	CEWIKRISGECGSSFPQVVGS
NP_001257819.1	165	FNIKPQDLHKCIARCHFARSR
NP_001257819.1	169	PQDLHKCIARCHFARSRFLQI
NP_001257819.1	185	RFLQILQRQDCVTQKYQENAQ
NP_001257819.1	208	VKQVRNLRSECIGLENQIKKM
NP_001257819.1	389	SEEVYAKSILCQYPASLPDAH
NP_001257819.1	408	AHKQHNQENGCRGDSDTLGAL
NP_001257819.1	627	HLTEEKVISDCECVPQKHVLT
NP_001257819.1	629	TEEKVISDCECVPQKHVLTSH
NP_001257819.1	658	QSDLLNKKVICKQDLECLAFT
NP_001257819.1	664	KKVICKQDLECLAFTKLSETS
NP_001257819.1	708	MKILDHLEVSCNKPSTNKTML
NP_001257819.1	850	TDDTLNFLDTCDLHTEHIKPS
NP_001257819.1	891	VEQRLRTTIACSLGELPNLKE
NP_001258522.1	105	FTAAIISRVQCRIVALDLRSH
NP_001258522.1	178	SNLVPSLLGLCMIDVVEGTAM
NP_001258522.1	326	FRGLSNLFLSCPIPKLLLLAG
NP_001258522.1	361	GKFQMQVLPQCGHAVHEDAPD
NP_001263400.1	23	VFGQAVKNDQCYDDIRVSRVT
NP_001263400.1	39	VSRVTWDSSFCAVNPRFVAII
NP_001263400.1	77	GRIDKSYPTVCGHTGPVLDID
NP_001263400.1	89	HTGPVLDIDWCPHNDQVIASG
NP_001263400.1	103	DQVIASGSEDCTVMVWQIPEN
NP_001263400.1	151	TARNVLLSAGCDNAIIIWNVG
NP_001263400.1	283	YDPDTSIIYLCGKGDSSIRYF
NP_001263400.1	343	ARFFKLHERKCEPIIMTVPRK
NP_001264.2	11	MASGLGSPSPCSAGSEEEDMD
NP_001264.2	79	KRQKKERMLLCRQLGDSSGEG
NP_001264.2	373	DGYETDHQDYCEVCQQGGEII
NP_001264.2	376	ETDHQDYCEVCQQGGEIILCD
NP_001264.2	411	MEKAPEGKWSCPHCEKEGIQW
NP_001264.2	414	APEGKWSCPHCEKEGIQWEAK
NP_001264.2	452	EEEDDHHMEFCRVCKDGGELL
NP_001264.2	490	LPEIPNGEWLCPRCTCPALKG
NP_001264.2	493	IPNGEWLCPRCTCPALKGKVQ
NP_001264.2	495	NGEWLCPRCTCPALKGKVQKI
NP_001264.2	555	VKWQGMSYWHCSWVSELQLEL
NP_001264.2	567	WVSELQLELHCQVMFRNYQRK
NP_001264.2	869	MAILGSIDWACLIVDEAHRLK
NP_001264.2	1018	LLNVVMDLKKCCNHPYLFPVA
NP_001264.2	1019	LNVVMDLKKCCNHPYLFPVAA
NP_001264.2	1121	RFNAPGAQQFCFLLSTRAGGL
NP_001264.2	1468	AYVSLFMRHLCEPGADGAETF
NP_001264.2	1827	ALNTRFAEVECLAESHQHLSK
NP_001265119.1	205	TIDDLEDKLKCTKEEHLCTQR
NP_001265139.1	21	GGGGKIRTRRCHQGPIKPYQQ
NP_001265139.1	66	QRYFNKNEDVCSCSTDTSEVP
NP_001265139.1	68	YFNKNEDVCSCSTDTSEVPRW
NP_001265139.1	148	FSMLESPALHCQPSTSSAFPI
NP_001265139.1	622	ESLKAGSSWQCDTCLLQNKVT
NP_001265139.1	625	KAGSSWQCDTCLLQNKVTDNK
NP_001265139.1	636	LLQNKVTDNKCIACQAAKLSP
NP_001265139.1	639	NKVTDNKCIACQAAKLSPRDT
NP_001265139.1	703	NKPEAIKCVACETPKPGTCVK
NP_001265139.1	711	VACETPKPGTCVKRALTLTVV
NP_001265139.1	735	AETMTASSSSCTVTTGTLGFG
NP_001265139.1	757	KFKRPIGSWECSVCCVSNNAE
NP_001265139.1	760	RPIGSWECSVCCVSNNAEDNK
NP_001265139.1	761	PIGSWECSVCCVSNNAEDNKC
NP_001265139.1	771	CVSNNAEDNKCVSCMSEKPGS
NP_001265139.1	1023	TKSASVAPFTCKTSEAKKEEM
NP_001265139.1	1087	GKKADNEEPKCQPVFSFGNSE
NP_001269534.1	20	DRRDYVFIEFCVEDSKDVNVN
NP_001269534.1	40	NFEKSKLTFSCLGGSDNFKHL
NP_001269534.1	75	KHKRTDRSILCCLRKGESGQS
NP_001269534.1	76	HKRTDRSILCCLRKGESGQSW
NP_001273079.1	59	KADRLAQMSICSSLARKFPKL
NP_001273079.1	170	RSHSNKLVTDCVAAMNPDAVL
NP_001273079.1	207	ASAYVFASPGCKKWDTCAPEV
NP_001273079.1	213	ASPGCKKWDTCAPEVILHAVG
NP_001273355.1	13	HNKIPPRWLNCPRRGQPVAGR
NP_001273355.1	91	KEGIKYIKLQCKGHGECPTTE
NP_001273355.1	97	IKLQCKGHGECPTTENTETFI
NP_001273355.1	110	TENTETFIRLCERFNERNPPE
NP_001273355.1	126	RNPPELIGVHCTHGFNRTGFL
NP_001273355.1	138	HGFNRTGFLICAFLVEKMDWS
NP_001273355.1	193	APPPPLLPDWCFEDDEDEDED
NP_001273355.1	257	QPKLGEVQQKCHQFCGWEGSG
NP_001273355.1	261	GEVQQKCHQFCGWEGSGFPGA
NP_001273355.1	375	IKFNSQPVGDCDFNVRLQCIE
NP_001273355.1	383	GDCDFNVRLQCIEREIISPRH
NP_001273355.1	430	TSRKKYKPGRCDDILKWKPPS
NP_001273355.1	494	LKQYDNKIIECKFENNSWVFM
NP_001273355.1	523	PNAYNTAMAVCNSISNPVTKE
NP_001273355.1	542	KEMLFEFIDRCTAASQGQKRK
NP_001273490.1	33	PVEAVLQLQDCSIFIKIIDRI
NP_001273490.1	65	QPVSERLDFVCSFLQKNRKHP
NP_001273490.1	299	TMRLHETLKQCQDLKTEKSQM
NP_001273490.1	375	ELSAALQDKKCLEEKNEILQG
NP_001273490.1	658	LSRKVEELQACVETARQEQHE
NP_001273490.1	735	AADALEEQQRCISELKAETRS
NP_001273490.1	803	MAAQHTAESECEQLVKEVAAW
NP_001273490.1	842	QEQLMTLKEECEKARQELQEA
NP_001273490.1	1136	RAEVSKLEQQCQKQQEQADSL
NP_001273490.1	1367	VSELLPAKHLCQQLQAEQAAA
NP_001273490.1	1659	GLKTKEAEQTCRHLTAQVRSL
NP_001273490.1	1893	PGRNSFYMGTCQDEPEQLDDW
NP_001273490.1	1916	IAELQQRNRVCPPHLKTCYPL
NP_001273490.1	1923	NRVCPPHLKTCYPLESRPSLS
NP_001273490.1	1995	GTPESKKATSCFPRPMTPRDR
NP_001273726.1	64	REGPNKTGTSCALDCGAGIGR
NP_001273726.1	68	NKTGTSCALDCGAGIGRITKR
NP_001273726.1	116	EEGKRVRNYFCCGLQDFTPEP
NP_001273726.1	117	EGKRVRNYFCCGLQDFTPEPD
NP_001273726.1	153	DQHLAEFLRRCKGSLRPNGII
NP_001273726.1	184	VILDDVDSSVCRDLDVVRRII
NP_001275912.1	169	AKTVNVITTACFSKVTKILVA
NP_001275912.1	269	FAEKLLKQLECCKERFEVKMM
NP_001275912.1	270	AEKLLKQLECCKERFEVKMML
NP_001275912.1	368	INAIKEITARCPLAMTEELLQ
NP_001275996.1	205	TKFFFDPVRKCNGQPVPFQQP
NP_001275996.1	258	DEMGLGKTVQCIATIALMIQR
NP_001275996.1	277	QRGVPGPFLVCGPLSTLPNWM
NP_001275996.1	346	AMRDRNALQHCYWKYLIVDEG
NP_001275996.1	364	DEGHRIKNMKCRLIRELKRFN
NP_001275996.1	681	TSMLDILMDYCHLRDFNFSRL
NP_001276674.1	156	IISNASCTTNCLAPLAKVIHD
NP_001279.2	59	KRRTETVQKLCPGGQLPFLLY
NP_001279.2	89	KIEEFLEAVLCPPRYPKLAAL
NP_001279.2	178	LDGNELTLADCNLLPKLHIVQ
NP_001279.2	191	LPKLHIVQVVCKKYRGFTIPE
NP_001279.2	223	AYAREEFASTCPDDEEIELAY
NP_001287789.1	367	MEGITVKGKGCPKPIKSWVQC
NP_001287789.1	377	CPKPIKSWVQCGISMKILNSL
NP_001287789.1	465	RELALQITKECKKFSKTLGLR
NP_001287789.1	478	FSKTLGLRVVCVYGGTGISEQ
NP_001287789.1	501	ELKRGAEIIVCTPGRMIDMLA
NP_001287789.1	646	LKDLMRASYPCMSLHGGIDQY
NP_001287789.1	670	SIINDFKNGTCKLLVATSVAA
NP_001287789.1	696	KHLILVVNYSCPNHYEDYVHR
NP_001288092.1	158	PSTSPKFTTSCMTGYSPQLQG
NP_001288092.1	295	TLKKFQYQLACRSQAPCANKD
NP_001288092.1	367	SVSTQMRRMGCPELQIGELSQ
NP_001288092.1	413	TDSAIIMHVFCTYLDSRLPPH
NP_001288092.1	453	KPDVTNENVFCIYQSAINPPH
NP_001307.2	61	EKSQDNVIKVCASVTFKNYIK
NP_001307.2	195	TNLFKATIELCSTHANDASAL
NP_001307.2	325	SNAIQFLASVCERPHYKNLFE
NP_001307.2	394	RAACDLVRGLCKFFEGPVTGI
NP_001307.2	623	HFNHYMFEAICLSIRITCKAN
NP_001307.2	630	EAICLSIRITCKANPAAVVNF
NP_001307.2	798	KSFLVFINLYCIKYGALALQE
NP_001307.2	853	AVGITKLLTECPPMMDTEYTK
NP_001340.2	76	VHTSRAKGKQCFLVLRQQQFN
NP_001340.2	203	QAVFRLQSGICHLFRETLINK
NP_001340.2	257	AQSPQLYKQMCICADFEKVFS
NP_001340.2	259	SPQLYKQMCICADFEKVFSIG
NP_001340.2	334	EIQTVNKQFPCEPFKFLEPTL
NP_001347.3	175	DIPVEATGNNCPPHIESFSDV
NP_001347.3	223	IIKEKRDLMACAQTGSGKTAA
NP_001347.3	298	KFSYRSRVRPCVVYGGADIGQ
NP_001347.3	468	EDFLYHEGYACTSIHGDRSQR
NP_001348.2	12	GDVKNFLYAWCGKRKMTPSYE
NP_001348.2	36	VGNKNRQKFMCEVQVEGYNYT
NP_001348.2	415	SVVIIRGATGCGKTTQVPQFI
NP_001348.2	469	FERGEEPGKSCGYSVRFESIL
NP_001348.2	489	LPRPHASIMFCTVGVLLRKLE
NP_001348.2	552	MSATIDTSMFCEYFFNCPIIE
NP_001348.2	558	TSMFCEYFFNCPIIEVYGRTY
NP_001348.2	578	YPVQEYFLEDCIQMTHFVPPP
NP_001348.2	608	DDGGEDDDANCNLICGDEYGP
NP_001348.2	612	EDDDANCNLICGDEYGPETRL
NP_001348.2	732	INDVVYVIDSCKQKVKLFTAH
NP_001348.2	773	GRAGRVRPGFCFHLCSRARFE
NP_001348.2	777	RVRPGFCFHLCSRARFERLET
NP_001348.2	872	PRFGKMMIMGCIFYVGDAICT
NP_001348.2	881	GCIFYVGDAICTIAAATCFPE
NP_001348.2	888	DAICTIAAATCFPEPFINEGK
NP_001348.2	940	MGGEEAEIRFCEHKRLNMATL
NP_001348.2	973	ILINSGFPEDCLLTQVFTNTG
NP_001348.2	1004	LLAFGVYPNVCYHKEKRKILT
NP_001348.2	1099	KLQISHEAAACITGLRAAMEA
NP_001349.2	114	GHAGHTSLPQCINPFTNLPHT
NP_001349.2	174	SGKTTQIPQWCVEYMRSLPGP
NP_001349.2	345	AIRTVIQIHMCEEEEGDLLLF
NP_001349.2	366	LTGQEEIDEACKRIKREVDDL
NP_001349.2	579	PQLAKMVIASCDYNCSNEVLS
NP_001349.2	583	KMVIASCDYNCSNEVLSITAM
NP_001349.2	599	SITAMLSVPQCFVRPTEAKKA
NP_001349.2	644	FKQNHESVQWCYDNFINYRSL
NP_001349.2	750	VLTTKNYIRTCTDIKPEWLVK
NP_001349.2	774	QYYDMSNFPQCEAKRQLDRII
NP_001367.2	220	HPMITNVAKQCYERGEKPKVT
NP_001367.2	416	YEEFEKVMVACFEVFQTWDDE
NP_001367.2	792	IESVRTYERTCEKVEERNTIS
NP_001367.2	867	IDLEVRSLETCMYDHKTFSEI
NP_001367.2	978	VIYLNPPIEECRYKLYQEMFA
NP_001367.2	1059	QYVKVWLQYQCLWDMQAENIY
NP_001367.2	1297	FGRLKDDREKCAKAKEALELT
NP_001367.2	1484	ELDLVNYQNKCRLIRGWDDLF
NP_001367.2	1888	KLVQTPLTDRCYLTMTQALEA
NP_001367.2	1932	QLGRFVLVFNCDETFDFQAMG
NP_001367.2	1949	QAMGRIFVGLCQVGAWGCFDE
NP_001367.2	1956	VGLCQVGAWGCFDEFNRLEER
NP_001367.2	1999	NYDKTSAPITCELLNKQVKVS
NP_001367.2	2076	ANKIVPFFKLCDEQLSSQSHY
NP_001367.2	2142	PEQEILIQSVCETMVPKLVAE
NP_001367.2	2186	TALREELKKVCQEMYLTYGDG
NP_001367.2	2359	KYATLATVSRCGMVWFSEDVL
NP_001367.2	2454	EHIMDLTRLRCLGSLFSMLHQ
NP_001367.2	2466	GSLFSMLHQACRNVAQYNANH
NP_001367.2	2594	WLAEHKPLVLCGPPGSGKTMT
NP_001367.2	2639	ELLLKTFDHYCEYRRTPNGVV
NP_001367.2	2663	VQLGKWLVLFCDEINLPDMDK
NP_001367.2	2712	KLERIQFVGACNPPTDPGRKP
NP_001367.2	2985	DLRTVLRRSGCKNEKIAFIMD
NP_001367.2	3033	GDEYATLMTQCKEGAQKEGLM
NP_001367.2	3089	AATSPALFNRCVLNWFGDWST
NP_001367.2	3147	PSHREAIVNSCVFVHQTLHQA
NP_001367.2	3325	AAVKLALESICLLLGESTTDW
NP_001367.2	3389	YEIVNRASLACGPMVKWAIAQ
NP_001367.2	3507	KNQMSTIAGDCLLSAAFIAYA
NP_001367.2	3573	QASSLPADDLCTENAIMLKRF
NP_001367.2	3693	DPTVEFPPDLCSRVTFVNFTV
NP_001367.2	3712	TVTRSSLQSQCLNEVLKAERP
NP_001367.2	3808	SQQYLPLSTACSSIYFTMESL
NP_001367.2	4044	EVKPNTPVLMCSVPGYDASGH
NP_001367.2	4170	TFSSIPVSRICKSPNERARLY
NP_001367.2	4216	EFGESDLRSACDTVDTWLDDT
NP_001367.2	4286	RSFDSEFKLACKVDGHKDIQM
NP_001367.2	4438	RQDLADVVQVCEGKKKQTNYL
NP_001367.2	4510	GAKELKNIHVCLGGLFVPEAY
NP_001367.2	4540	QANSWSLEELCLEVNVTTSQG
NP_001367.2	4556	TTSQGATLDACSFGVTGLKLQ
NP_001367.2	4570	VTGLKLQGATCNNNKLSLSNA
NP_001370.1	1125	KGKGKPKSQACEPSEPEIEIK
NP_001370.1	1339	EPLHVFAPRACQLSVVVDDKK
NP_001393.1	31	STTTGHLIYKCGGIDKRTIEK
NP_001393.1	111	NMITGTSQADCAVLIVAAGVG
NP_001393.1	370	VLDCHTAHIACKFAELKEKID
NP_001395.1	68	VPAFEGDDGFCVFESNAIAYY
NP_001395.1	166	RVTLADITVVCTLLWLYKQVL
NP_001395.1	194	FPNTNRWFLTCINQPQFRAVL
NP_001395.1	210	FRAVLGEVKLCEKMAQFDAKK
NP_001395.1	339	PEELTQTFMSCNLITGMFQRL
NP_001406.1	96	AKIYKLDDPSCPRPECYRSCG
NP_001406.1	101	LDDPSCPRPECYRSCGSSTPD
NP_001406.1	105	SCPRPECYRSCGSSTPDEFPT
NP_001406.1	135	KLVRHVSFVDCPGHDILMATM
NP_001406.1	165	ALLLIAGNESCPQPQTSEHLA
NP_001406.1	236	AQLKYNIEVVCEYIVKKIPVP
NP_001406.1	269	IRSFDVNKPGCEVDDLKGGVA
NP_001406.1	348	GVGTKIDPTLCRADRMVGQVL
NP_001419.1	339	AKAVNEKSCNCLLLKVNQIGS
NP_001419.1	357	IGSVTESLQACKLAQANGWGV
NP_001419.1	389	TFIADLVVGLCTGQIKTGAPC
NP_001427.2	99	EPHRHEGVFICRGKEDALVTK
NP_001435.1	43	RKMGAMAKPDCIITCDGKNLT
NP_001435.1	47	AMAKPDCIITCDGKNLTIKTE
NP_001435.1	67	ESTLKTTQFSCTLGEKFEETT
NP_001435.1	87	TADGRKTQTVCNFTDGALVQH
NP_001447.2	717	LRVQVQDNEGCPVEALVKDNG
NP_001447.2	1157	GSPFKAHVVPCFDASKVKCSG
NP_001447.2	1165	VPCFDASKVKCSGPGLERATA
NP_001447.2	1225	GTHTITYIPLCPGAYTVTIKY
NP_001447.2	1715	TAPQPGKYVICVRFGGEHVPN
NP_001447.2	1857	PLQFYVDYVNCGHVTAYGPGL
NP_001447.2	2471	PSKVKMDCQECPEGYRVTYTP
NP_001460.1	66	ELTPFDMSIQCIQSVYISKII
NP_001460.1	150	DYSLSEVLWVCANLFSDVQFK
NP_001460.1	389	STLFSALLIKCLEKEVAALCR
NP_001460.1	585	KFTVPMLKEACRAYGLKSGLK
NP_001524.2	151	LVEFEDVLGACNAVNYAADNQ
NP_001524.2	215	SITTDVLYTICNPCGPVQRIV
NP_001524.2	218	TDVLYTICNPCGPVQRIVIFR
NP_001524.2	261	LNGADIYSGCCTLKIEYAKPT
NP_001524.2	396	VYGLDQSKMNCDRVFNVFCLY
NP_001524.2	404	MNCDRVFNVFCLYGNVEKVKF
NP_001524.2	452	NFMFGQKLNVCVSKQPAIMPG
NP_001524.2	521	EVTEENFFEICDELGVKRPSS
NP_001527.3	9	XXMAAAEAANCIMENFVATLA
NP_001527.3	33	SLQPPLEEVSCGQAESSEKPN
NP_001527.3	103	LDVGSGTGILCMFAAKAGARK
NP_001527.3	167	DIIISEWMGYCLFYESMLNTV
NP_001527.3	226	WENVYGFDMSCIKDVAIKEPL
NP_001527.3	250	VDPKQLVTNACLIKEVDIYTV
NP_001527.3	295	VAYFNIEFTRCHKRTGFSTSP
NP_001527.3	364	DFKGQLCELSCSTDYRMRXXX
NP_001651.1	159	RNRTWYVQATCATQGTGLYEG
NP_001672.1	70	LLVRILLLAACISFVLAWFEE
NP_001672.1	268	EQLSKVISLICIAVWIINIGH
NP_001672.1	318	PEGLPAVITTCLALGTRRMAK
NP_001672.1	364	GTLTTNQMSVCRMFILDRVEG
NP_001672.1	377	FILDRVEGDTCSLNEFTITGS
NP_001672.1	404	EVHKDDKPVNCHQYDGLVELA
NP_001672.1	417	YDGLVELATICALCNDSALDY
NP_001672.1	420	LVELATICALCNDSALDYNEA
NP_001672.1	471	GLSKIERANACNSVIKQLMKK
NP_001672.1	498	SRDRKSMSVYCTPNKPSRTSM
NP_001672.1	524	KGAPEGVIDRCTHIRVGSTKV
NP_001672.1	560	EWGSGSDTLRCLALATHDNPL
NP_001672.1	595	KYETNLTFVGCVGMLDPPRIE
NP_001672.1	613	RIEVASSVKLCRQAGIRVIMI
NP_001672.1	635	GDNKGTAVAICRRIGIFGQDE
NP_001672.1	669	ELNPSAQRDACLNARCFARVE
NP_001672.1	674	AQRDACLNARCFARVEPSHKS
NP_001672.1	773	LISSNVGEVVCIFLTAALGFP
NP_001672.1	841	WLFFRYLAIGCYVGAATVGAA
NP_001672.1	875	SFYQLSHFLQCKEDNPDFEGV
NP_001672.1	887	EDNPDFEGVDCAIFESPYPMT
NP_001672.1	909	ALSVLVTIEMCNALNSLSENQ
NP_001672.1	937	WENIWLVGSICLSMSLHFLIL
NP_001686.1	225	VLSEDQDSYLCNVTLFRKAVD
NP_001686.1	376	YYPYVYYKIDCNLLEFKXXXX
NP_001739.2	39	NQDYEALRNECLEAGTLFQDP
NP_001739.2	98	IIGGATRTDICQGALGDCWLL
NP_001739.2	105	TDICQGALGDCWLLAAIASLT
NP_001739.2	191	LEKAYAKINGCYEALSGGATT
NP_001739.2	240	KALQKGSLLGCSIDITSAADS
NP_001739.2	301	VEWTGRWNDNCPSWNTIDPEE
NP_001739.2	341	FLRHYSRLEICNLTPDTLTSD
NP_001739.2	374	NWRRGSTAGGCRNYPNTFWMN
NP_001739.2	405	DEDEEDGESGCTFLVGLIQKH
NP_001739.2	577	IKSDGFSIETCKIMVDMLDSD
NP_001739.2	640	ALEEAGFKMPCQLHQVIVARF
NP_001739.2	665	LIIDFDNFVRCLVRLETLFKI
NP_001782.1	157	RDLKAVKYVECSALTQKGLKN
NP_001887.1	148	MYELLKALDYCHSKGIMHRDV
NP_001887.1	221	DYSLDMWSLGCMLASMIFRRE
NP_001896.2	30	ASSVGTILKSCGLHVTSIKID
NP_001896.2	143	VDEDGLEPQVCVIELGGTVGD
NP_001896.2	176	FQFKVKRENFCNIHVSLVPQP
NP_001896.2	216	GLGLSPDLVVCRCSNPLDTSV
NP_001896.2	218	GLSPDLVVCRCSNPLDTSVKE
NP_001896.2	234	TSVKEKISMFCHVEPEQVICV
NP_001896.2	243	FCHVEPEQVICVHDVSSIYRV
NP_001896.2	299	ADRYDRLLETCSIALVGKYTK
NP_001896.2	362	VRYHEAWQKLCSAHGVLVPGG
NP_001896.2	399	RNQKKPFLGVCLGMQLAVVEF
NP_001896.2	559	GRLSHYLQKGCRLSPRDTYSD
NP_001952.1	67	TDTRKDEQERCITIKSTAISL
NP_001952.1	131	VTDGALVVVDCVSGVCVQTET
NP_001952.1	136	LVVVDCVSGVCVQTETVLRQA
NP_001952.1	388	DDEAAMGIKSCDPKGPLMMYI
NP_001952.1	466	RYVEPIEDVPCGNIVGLVGVD
NP_001952.1	536	RLAKSDPMVQCIIEESGEHII
NP_001952.1	557	AGAGELHLEICLKDLEEDHAC
NP_001952.1	567	CLKDLEEDHACIPIKKSDPVV
NP_001952.1	651	WDVAEARKIWCFGPDGTGPNI
NP_001952.1	728	GGQIIPTARRCLYASVLTAQP
NP_001952.1	751	MEPIYLVEIQCPEQVVGGIYG
NP_001952.1	812	SNTGGQAFPQCVFDHWQILPG
NP_002005.1	103	AIATMKVGEVCHITCKPEYAY
NP_002005.1	107	MKVGEVCHITCKPEYAYGSAG
NP_002005.1	328	RLASHLNLAMCHLKLQAFSAA
NP_002005.1	342	LQAFSAAIESCNKALELDSNN
NP_002038.2	41	LLRRSLSAASCPPISLPAAAS
NP_002038.2	155	SGLYDFGPVGCALKNNIIQTW
NP_002038.2	180	IQEEQILEIDCTMLTPEPVLK
NP_002038.2	211	FMVKDVKNGECFRADHLLKAH
NP_002038.2	231	HLQKLMSDKKCSVEKKSEMES
NP_002038.2	442	HMENEMAHYACDCWDAESKTS
NP_002038.2	444	ENEMAHYACDCWDAESKTSYG
NP_002038.2	461	TSYGWIEIVGCADRSCYDLSC
NP_002038.2	471	CADRSCYDLSCHARATKVPLV
NP_002038.2	522	AKLVMEYLAICDECYITEMEM
NP_002038.2	525	VMEYLAICDECYITEMEMLLN
NP_002038.2	616	SFPAVVAPFKCSVLPLSQNQE
NP_002047.2	236	YRTGKDKKGSCNLSRVDSTTC
NP_002047.2	246	CNLSRVDSTTCLFPVEEKAVE
NP_002047.2	366	LKDHIKEIQRCRRLILIACGT
NP_002047.2	374	QRCRRLILIACGTSYHAGVAT
NP_002047.2	417	RNTPVFRDDVCFFLSQSGETA
NP_002047.2	436	TADTLMGLRYCKERGALTVGI
NP_002047.2	460	VGSSISRETDCGVHINAGPEI
NP_002047.2	493	VSLVMFALMMCDDRISMQERR
NP_002047.2	552	IMGRGYHYATCLEGALKIKEI
NP_002047.2	602	IIMRDHTYAKCQNALQQVVAR
NP_002047.2	620	VARQGRPVVICDKEDTETIKN
NP_002047.2	643	RTIKVPHSVDCLQGILSVIPL
NP_002061.1	66	IHEDGYSEEECRQYRAVVYSN
NP_002061.1	140	RLWADHGVQACFGRSREYQLN
NP_002061.1	215	QRSERKKWIHCFEGVTAIIFC
NP_002061.1	225	CFEGVTAIIFCVALSAYDLVL
NP_002061.1	255	HESMKLFDSICNNKWFTDTSI
NP_002061.1	287	EKITHSPLTICFPEYTGANKY
NP_002061.1	326	DTKEIYTHFTCATDTKNVQFV
NP_002083.3	15	RWVLGALLRGCGCNCSSCRRT
NP_002083.3	17	VLGALLRGCGCNCSSCRRTGA
NP_002083.3	19	GALLRGCGCNCSSCRRTGAAC
NP_002083.3	22	LRGCGCNCSSCRRTGAACLPF
NP_002083.3	29	CSSCRRTGAACLPFYSAAGSI
NP_002085.2	30	GSSSSDSAPDCWDQADMEAPG
NP_002085.2	130	VESSQEEQSLCEGSNSAVSME
NP_002085.2	375	VNWSNERYEECKEKLVPFLKK
NP_002085.2	399	NPKKDIHFMPCSGLTGANLKE
NP_002085.2	414	GANLKEQSDFCPWYIGLPFIP
NP_002085.2	519	EEEILPGFILCDPNNLCHSGR
NP_002085.2	525	GFILCDPNNLCHSGRTFDAQI
NP_002085.2	545	IVIIEHKSIICPGYNAVLHIH
NP_002085.2	557	GYNAVLHIHTCIEEVEITALI
NP_002085.2	591	RPRFVKQDQVCIARLRTAGTI
NP_002085.2	602	IARLRTAGTICLETFKDFPQM
NP_002102.4	105	SATKKDRVNHCLTICENIVAQ
NP_002102.4	109	KDRVNHCLTICENIVAQSVRN
NP_002102.4	137	LGIAMELFLLCSDDAESDVRM
NP_002102.4	152	ESDVRMVADECLNKVIKALMD
NP_002102.4	204	ELAHLVRPQKCRPYLVNLLPC
NP_002102.4	214	CRPYLVNLLPCLTRTSKRPEE
NP_002102.4	280	RTAAGSAVSICQHSRRTQYFY
NP_002102.4	433	VELIAGGGSSCSPVLSRKQKG
NP_002102.4	517	LQADSVDLASCDLTSSATDGD
NP_002102.4	638	QAHLLKNMSHCRQPSDSSVDK
NP_002102.4	686	TDDDSAPLVHCVRLLSASFLL
NP_002102.4	720	RVSVKALALSCVGAAVALHPE
NP_002102.4	774	PQVRGATAILCGTLICSILSR
NP_002102.4	779	ATAILCGTLICSILSRSRFHV
NP_002102.4	809	LTGNTFSLADCIPLLRKTLKD
NP_002102.4	825	KTLKDESSVTCKLACTAVRNC
NP_002102.4	829	DESSVTCKLACTAVRNCVMSL
NP_002102.4	835	CKLACTAVRNCVMSLCSSSYS
NP_002102.4	840	TAVRNCVMSLCSSSYSELGLQ
NP_002102.4	944	IRLVPKLFYKCDQGQADPVVA
NP_002102.4	1027	TSTTRALTFGCCEALCLLSTA
NP_002102.4	1028	STTRALTFGCCEALCLLSTAF
NP_002102.4	1032	ALTFGCCEALCLLSTAFPVCI
NP_002102.4	1041	LCLLSTAFPVCIWSLGWHCGV
NP_002102.4	1049	PVCIWSLGWHCGVPPLSASDE
NP_002102.4	1064	LSASDESRKSCTVGMATMILT
NP_002102.4	1154	FSHLLKVINICAHVLDDVAPG
NP_002102.4	1291	ELATLQDIGKCVEEILGYLKS
NP_002102.4	1302	VEEILGYLKSCFSREPMMATV
NP_002102.4	1313	FSREPMMATVCVQQLLKTLFG
NP_002102.4	1360	SSVRPGLYHYCFMAPYTHFTQ
NP_002102.4	1465	AQLVQLRVNYCLLDSDQVFIG
NP_002102.4	1526	IIGIPKIIQLCDGIMASGRKA
NP_002102.4	1597	LEMFILVLQQCHKENEDKWKR
NP_002102.4	1710	ELSFSPYLISCTVINRLRDGD
NP_002102.4	1775	EMSEQQHTFYCQELGTLLMCL
NP_002102.4	1784	YCQELGTLLMCLIHIFKSGMF
NP_002102.4	1810	AATRLFRSDGCGGSFYTLDSL
NP_002102.4	1839	TTHPALVLLWCQILLLVNHTD
NP_002102.4	1891	DSDLAAKLGMCNREIVRRGAL
NP_002102.4	1905	IVRRGALILFCDYVCQNLHDS
NP_002102.4	1909	GALILFCDYVCQNLHDSEHLT
NP_002102.4	1963	GLFIQAIQSRCENLSTPTMLK
NP_002102.4	1978	TPTMLKKTLQCLEGIHLSQSG
NP_002102.4	2000	VLTLYVDRLLCTPFRVLARMV
NP_002102.4	2015	VLARMVDILACRRVEMLLAAN
NP_002102.4	2110	DWYVHLVKSQCWTRSDSALLE
NP_002102.4	2150	SEFNLSLLAPCLSLGMSEISG
NP_002102.4	2283	LSLDLQAGLDCCCLALQLPGL
NP_002102.4	2284	SLDLQAGLDCCCLALQLPGLW
NP_002102.4	2285	LDLQAGLDCCCLALQLPGLWS
NP_002102.4	2307	VSSTEFVTHACSLIYCVHFIL
NP_002102.4	2312	FVTHACSLIYCVHFILEAVAV
NP_002102.4	2362	TQNPKYITAACEMVAEMVESL
NP_002102.4	2528	VPVAGNPAVSCLEQQPRNKPL
NP_002102.4	2673	KHRAGVDIHSCSQFLLELYSR
NP_002102.4	2749	ILAQYLVPATCKAAAVLGMDK
NP_002102.4	2794	ALHGVLYVLECDLLDDTAKQL
NP_002102.4	2822	LLSNLKGIAHCVNIHSQQHVL
NP_002102.4	2835	IHSQQHVLVMCATAFYLIENY
NP_002102.4	2861	PEFSASIIQMCGVMLSGSEES
NP_002102.4	2879	EESTPSIIYHCALRGLERLLL
NP_002102.4	2927	AMAALGLMLTCMYTGKEKVSP
NP_002102.4	2973	LFDRIRKGFPCEARVVARILP
NP_002102.4	3060	PVAMATWSLSCFFVSASTSPW
NP_002102.4	3094	KLEQVDVNLFCLVATDFYRHQ
NP_002102.4	3134	PGSPYHRLLTCLRNVHKVTTC
NP_002107.3	125	GSHTIQIMYGCDVGSDGRFLR
NP_002107.3	188	EQLRAYLDGTCVEWLRRYLEN
NP_002107.3	227	PISDHEATLRCWALGFYPAEI
NP_002107.3	283	VPSGEEQRYTCHVQHEGLPKP
NP_002129.2	226	DNKTNKRRGFCFITFKEEEPV
NP_002129.2	252	KKYHNVGLSKCEIKVAMSKEQ
NP_002145.3	13	VVGIDLGFQSCYVAVARAGGI
NP_002145.3	38	NEYSDRCTPACISFGPKNRSI
NP_002145.3	140	ESVLKKPVVDCVVSVPCFYTD
NP_002145.3	146	PVVDCVVSVPCFYTDAERRSV
NP_002145.3	167	MDATQIAGLNCLRLMNETTAV
NP_002145.3	213	MGHSAYQVSVCAFNRGKLKVL
NP_002145.3	245	KFDEVLVNHFCEEFGKKYKLD
NP_002145.3	270	IRALLRLSQECEKLKKLMSAN
NP_002145.3	290	NASDLPLSIECFMNDVDVSGT
NP_002145.3	310	TMNRGKFLEMCNDLLARVEPP
NP_002145.3	376	LNADEAVTRGCALQCAILSPA
NP_002145.3	380	EAVTRGCALQCAILSPAFKVR
NP_002145.3	779	EAKIKELTSTCSPIISKPKPK
NP_002147.2	447	VLGGGCALLRCIPALDSLTPA
NP_002215.2	36	ISTLGLVDDRCVVEPAAGDLD
NP_002215.2	55	LDNPPKKFRDCLFKVCPMNRY
NP_002215.2	60	KKFRDCLFKVCPMNRYSAQKQ
NP_002215.2	207	SNYELSDNAGCKEVNSVNCNT
NP_002215.2	215	AGCKEVNSVNCNTSWKINLFM
NP_002215.2	254	FHAEQEKFLTCDEYKGKLQVF
NP_002215.2	293	WEVEVVHHDPCRGGAGHWNGL
NP_002215.2	353	RRNAGEKIKYCLVAVPHGNDI
NP_002215.2	393	RNSYVRLRHLCTNTWIQSTNV
NP_002215.2	420	ERPIRLMLGTCPTKEDKEAFA
NP_002215.2	556	NAPYQHMFRLCYRVLRHSQED
NP_002215.2	638	PRFLDYLSDLCVSNHIAIPVT
NP_002215.2	653	IAIPVTQELICKCVLDPKNSD
NP_002215.2	655	IPVTQELICKCVLDPKNSDIL
NP_002215.2	740	RYQLKLFARMCLDRQYLAIDE
NP_002215.2	763	QQLGVDLIFLCMADEMLPFDL
NP_002215.2	778	MLPFDLRASFCHLMLHVHVDR
NP_002215.2	894	LTRTLLGIIDCVQGPPAMLQA
NP_002215.2	1183	KGILERLNKMCGVGEQMRKKQ
NP_002215.2	1236	RYTHQFLQKFCAGNPGNQALL
NP_002215.2	1275	QHIFLNNYQLCSEISEPVLQH
NP_002215.2	1317	IKAEGKYVKKCQDMIMTELTN
NP_002215.2	1375	HISLVDLLAACAEGKNVYTEI
NP_002215.2	1387	EGKNVYTEIKCTSLLPLEDVV
NP_002215.2	1405	DVVSVVTHEDCITEVKMAYVN
NP_002215.2	1420	KMAYVNFVNHCYVDTEVEMKE
NP_002215.2	1452	ENFTLDMARVCSKREKRVADP
NP_002215.2	1525	QQQHKGSVEACIRTLAMVAKG
NP_002215.2	1558	ISSMLSSGASCAAAAQRNASS
NP_002215.2	1638	FLEGSEAYQRCESGGFLSKLI
NP_002215.2	1662	KDLMESEEKLCIKVLRTLQQM
NP_002215.2	1726	PDWSAIAATQCRLDKEGATKL
NP_002215.2	1738	LDKEGATKLVCDLITSTKNEK
NP_002215.2	1881	QPILRFLQLLCENHNRDLQNF
NP_002215.2	1894	HNRDLQNFLRCQNNKTNYNLV
NP_002215.2	1915	CETLQFLDIMCGSTTGGLGLL
NP_002215.2	1948	IQTLETLTEYCQGPCHENQTC
NP_002215.2	1952	ETLTEYCQGPCHENQTCIVTH
NP_002215.2	1958	CQGPCHENQTCIVTHESNGID
NP_002215.2	1982	ALILNDISPLCKYRMDLVLQL
NP_002215.2	2144	EQIVFPVPGICQFLTEETKHR
NP_002215.2	2248	LISLLFWILICFSIAALFTKR
NP_002215.2	2425	PHGAAAFVDTCSGDKMDCVSG
NP_002215.2	2432	VDTCSGDKMDCVSGLSVPEVL
NP_002215.2	2455	DRELDSTERACDTLLMCIVTV
NP_002215.2	2461	TERACDTLLMCIVTVMNHGLR
NP_002215.2	2538	QKKEEILKTTCFICGLERDKF
NP_002215.2	2541	EEILKTTCFICGLERDKFDNK
NP_002254.2	95	QKVSKKTGPRCSTAIATGLKN
NP_002254.2	153	LCDLNAELKRCRERTQTLDQE
NP_002254.2	315	QELKGNIRVFCRVRPVLPGEP
NP_002254.2	405	VQSALDGYPVCIFAYGQTGSG
NP_002254.2	485	TGTRKGQGGECEIRRAGPGSE
NP_002254.2	509	VTNARYVPVSCEKEVDALLHL
NP_002254.2	557	SGEHSSRGLQCGAPLSLVDLA
NP_002254.2	663	SLRFASKVNQCVIGTAQANRK
NP_002259.1	122	KSGILPILVHCLERDDNPSLQ
NP_002259.1	174	RLLHSPHQNVCEQAVWALGNI
NP_002259.1	191	LGNIIGDGPQCRDYVISLGVV
NP_002259.1	228	RNVTWVMVNLCRHKDPPPPME
NP_002259.1	248	ETIQEILPALCVLIHHTDVNI
NP_002259.1	325	TDEQTQVVLNCDALSHFPALL
NP_002259.1	417	LIQQNVIPPFCNLLTVKDAQV
NP_002259.1	456	AETIGNLIEECGGLEKIEQLQ
NP_002262.3	128	ETQSSMRKKVCDIAAELARNL
NP_002262.3	198	LDVIKRMLVQCMQDQEHPSIR
NP_002262.3	247	PGFLQAVNDSCYQNDDSVLKS
NP_002262.3	284	EATLQLSLKLCGDTSLNNMQR
NP_002262.3	366	AGESALDRMACGLGGKLVLPM
NP_002262.3	407	LMALSAIGEGCHQQMEGILNE
NP_002262.3	705	EKSTACQMLVCYAKELKEGFV
NP_002262.3	794	LSEIMHSFAKCIEVMGDGCLN
NP_002289.2	140	INKALENDPDCRHVIPMNPNT
NP_002289.2	164	FNAVGDGIVLCKMINLSVPDT
NP_002289.2	206	LALNSASAIGCHVVNIGAEDL
NP_002289.2	283	WANYHLENAGCNKIGNFSTDI
NP_002289.2	346	CMLQQAERLGCRQFVTATDVV
NP_002289.2	618	NPKMVMTVFACLMGKGMKRVX
NP_002379.3	164	KHVSPRTLTSCFLSCVVCVEG
NP_002379.3	168	PRTLTSCFLSCVVCVEGIVTK
NP_002379.3	171	LTSCFLSCVVCVEGIVTKCSL
NP_002379.3	179	VVCVEGIVTKCSLVRPKVVRS
NP_002379.3	193	RPKVVRSVHYCPATKKTIERR
NP_002379.3	288	DRVQVVGTYRCLPGKKGGYTS
NP_002379.3	308	SGTFRTVLIACNVKQMSKDAQ
NP_002379.3	364	GHDYVKKAILCLLLGGVERDL
NP_002379.3	452	AMVLADRGVVCIDEFDKMSDM
NP_002379.3	491	AGIHARLNARCSVLAAANPVY
NP_002403.2	25	RPQVLAVRTVCDLVLGKMDKD
NP_002403.2	36	DLVLGKMDKDCEMKRTTLDSP
NP_002403.2	55	SPLGKLELSGCEQGLHEIKLL
NP_002403.2	93	VLGGPEPLMQCTAWLNAYFHQ
NP_002403.2	176	RGNPVPILIPCHRVVCSSGAV
NP_002408.3	27	GPHFPLSLSTCLFGRGIECDI
NP_002408.3	35	STCLFGRGIECDIRIQLPVVS
NP_002408.3	49	IQLPVVSKQHCKIEIHEQEAI
NP_002408.3	226	GELKSVPTTQCLDNSKKNESP
NP_002408.3	475	EKLGTTAGQMCSGLPGLSSVD
NP_002408.3	599	PVASDQRRRSCKTAPASSSKS
NP_002408.3	643	RSQHDILQMICSKRRSGASEA
NP_002408.3	715	QFSTGHANSPCTIIIGKAHTE
NP_002408.3	773	VKEQPQLTSTCHIAISNSENL
NP_002408.3	834	CSASPPLRRQCIRENGNVAKT
NP_002408.3	903	SEETNTEIVECILKRGQKATL
NP_002408.3	958	MKRSRTWGQKCAPMSDLTDLK
NP_002408.3	1129	MTDEKTTKIACKSPPPESVDT
NP_002408.3	2206	GLKELFQTPICTDKPTTHEKT
NP_002408.3	2603	LTDTATSTKRCPKTRPRKEVK
NP_002408.3	3155	PRDKVTENKRCLRSARQNESS
NP_002408.3	3199	KGEAGNSDSMCLRSRKTKSQP
NP_002408.3	3229	VQRVTRSVKRCAENPKKAEDN
NP_002408.3	3241	ENPKKAEDNVCVKKIRTRSHR
NP_002446.3	158	GKMAAPMELFCWSGGWGLPSV
NP_002446.3	380	QVHLRGLHNLCAYCTHILSLY
NP_002446.3	383	LRGLHNLCAYCTHILSLYFPW
NP_002464.1	118	GLIYTYSGLFCVVINPYKNLP
NP_002464.1	569	PKQLKDKADFCIIHYAGKVDY
NP_002464.1	694	DPHLVLDQLRCNGVLEGIRIC
NP_002464.1	704	CNGVLEGIRICRQGFPNRVVF
NP_002464.1	740	PKGFMDGKQACVLMIKALELD
NP_002464.1	789	ITDVIIGFQACCRGYLARKAF
NP_002464.1	790	TDVIIGFQACCRGYLARKAFA
NP_002464.1	896	QEQLQAETELCAEAEELRARL
NP_002464.1	931	EARVEEEEERCQHLQAEKKKM
NP_002464.1	1650	LRKLQAQMKDCMRELDDTRAS
NP_002464.1	1834	DNETKERQAACKQVRRTEKKL
NP_002473.2	84	GKKYGETANECGEAFFFYGKS
NP_002473.2	568	YVQAVEEFQSCLNLQEQYLEA
NP_002523.2	103	PALSQYQRLLCINPPLFEIYQ
NP_002523.2	155	EFEGGKSTVNCSTTPVAERFF
NP_002523.2	312	AAEDNYGYDACAVLCLPCVPN
NP_002523.2	316	NYGYDACAVLCLPCVPNILVI
NP_002523.2	319	YDACAVLCLPCVPNILVIATE
NP_002523.2	336	IATESGMLYHCVVLEGEEEDD
NP_002523.2	368	DLIPSLYVFECVELELALKLA
NP_002523.2	391	EDDPFDSDFSCPVKLHRDPKC
NP_002523.2	401	CPVKLHRDPKCPSRYHCTHEA
NP_002523.2	407	RDPKCPSRYHCTHEAGVHSVG
NP_002523.2	447	SLQELSTEQKCFVEHILCTKP
NP_002523.2	454	EQKCFVEHILCTKPLPCRQPA
NP_002523.2	460	EHILCTKPLPCRQPAPIRGFW
NP_002523.2	482	VPDILGPTMICITSTYECLIW
NP_002523.2	489	TMICITSTYECLIWPLLSTVH
NP_002523.2	507	TVHPASPPLLCTREDVEVAES
NP_002523.2	561	EKDIAPPPEECLQLLSRATQV
NP_002523.2	608	KKKQLEDLSYCREERKSLREM
NP_002645.3	49	PITARNTGIICTIGPASRSVE
NP_002678.2	249	PHLFYIPGRMCPATQKLIEES
NP_002694.3	12	ELEELGIREECGVFGCIASGE
NP_002694.3	17	GIREECGVFGCIASGEWPTQL
NP_002694.3	105	ATTGKCELENCQPFVVETLHG
NP_002694.3	207	VRDPYGNRPLCIGRLIPVSDI
NP_002694.3	237	TEGWVVSSESCSFLSIGARYY
NP_002694.3	280	SRSEGNPVAFCIFEYVYFARP
NP_002694.3	306	DQMVYTVRYRCGQQLAIEAPV
NP_002694.3	339	TPAALAYAGKCGLPYVEVLCK
NP_002694.3	348	KCGLPYVEVLCKNRYVGRTFI
NP_002694.3	426	RVASPPIKYPCFMGINIPTKE
NP_002694.3	496	MIQENGNGLECFEKSGHCTAC
NP_002694.3	503	GLECFEKSGHCTACLTGKYPV
NP_002694.3	506	CFEKSGHCTACLTGKYPVELE
NP_002708.1	13	GAGGGNDIQWCFSQVKGAVDD
NP_002708.1	239	ITAAEFHPNSCNTFVYSSSKG
NP_002708.1	254	YSSSKGTIRLCDMRASALCDR
NP_002708.1	262	RLCDMRASALCDRHSKLFEEP
NP_002708.1	341	SKLCSLYENDCIFDKFECCWN
NP_002708.1	348	ENDCIFDKFECCWNGSDSVVM
NP_002708.1	349	NDCIFDKFECCWNGSDSVVMT
NP_002708.1	398	PRTVLKPRKVCASGKRKKDEI
NP_002746.1	121	IIRELQVLHECNSPYIVGFYG
NP_002746.1	142	AFYSDGEISICMEHMDGGSLD
NP_002746.1	207	LVNSRGEIKLCDFGVSGQLID
NP_002746.1	341	SLEFQDFVNKCLIKNPAERAD
NP_002746.1	376	AEEVDFAGWLCSTIGLNQPST
NP_002755.1	60	GEDVYIVQSGCGEINDNLMEL
NP_002755.1	77	LMELLIMINACKIASASRVTA
NP_002755.1	91	SASRVTAVIPCFPYARQDKKD
NP_002755.1	226	AILVDDMADTCGTICHAADKL
NP_002755.1	230	DDMADTCGTICHAADKLLSAG
NP_002755.1	284	TIPQEDKMKHCSKIQVIDISM
NP_002782.1	78	HLFKITENIGCVMTGMTADSR
NP_002782.1	115	YGYEIPVDMLCKRIADISQVY
NP_002782.1	136	TQNAEMRPLGCCMILIGIDEE
NP_002782.1	137	QNAEMRPLGCCMILIGIDEEQ
NP_002782.1	154	DEEQGPQVYKCDPAGYYCGFK
NP_002782.1	161	VYKCDPAGYYCGFKATAAGVK
NP_002782.1	201	FEQTVETAITCLSTVLSIDFK
NP_002784.1	71	FSIHTRDSPKCYKLTDKTVIG
NP_002784.1	82	YKLTDKTVIGCSGFHGDCLTL
NP_002784.1	89	VIGCSGFHGDCLTLTKIIEAR
NP_002786.2	122	LDPKTFKPFICSLDLIGCPMV
NP_002786.2	129	PFICSLDLIGCPMVTDDFVVS
NP_002786.2	142	VTDDFVVSGTCAEQMYGMCES
NP_002786.2	150	GTCAEQMYGMCESLWEPNMDP
NP_002795.2	121	IDLDSQRKGKCAVIKTSTRQT
NP_002795.2	387	PDVNYEELARCTDDFNGAQCK
NP_002795.2	396	RCTDDFNGAQCKAVCVEAGMI
NP_002795.2	400	DFNGAQCKAVCVEAGMIALRR
NP_002797.3	97	ATNGPRYVVGCRRQLDKSKLK
NP_002797.3	207	LARAVASQLDCNFLKVVSSSI
NP_002797.3	242	MFNYARDHQPCIIFMDEIDAI
NP_002799.3	139	LAMTMSGERECLKYRLVGSQE
NP_002799.3	205	NMAHNAEHEACDLLMEIEQVD
NP_002799.3	230	DIDENAYAKVCLYLTSCVNYV
NP_002799.3	236	YAKVCLYLTSCVNYVPEPENS
NP_002799.3	251	PEPENSALLRCALGVFRKFSR
NP_002799.3	285	MELVEDIFTSCKDVVVQKQMA
NP_002799.3	448	DYIKSGALLACGIVNSGVRNE
NP_002799.3	522	MEVAGVTALACGMIAVGSCNG
NP_002799.3	530	LACGMIAVGSCNGDVTSTILQ
NP_002799.3	598	RSFANTLVDVCAYAGSGNVLK
NP_002799.3	616	VLKVQQLLHICSEHFDSKEKE
NP_002799.3	779	THLGKGTLTLCPYHSDRQLMS
NP_002804.2	81	QVRTARHNIICLQNDHKAVMK
NP_002804.2	216	TRWAGKGLLGCNIIPLQRXXX
NP_002806.2	110	EAATGQEVELCLECIEWAKSE
NP_002806.2	113	TGQEVELCLECIEWAKSEKRT
NP_002806.2	202	SARTTANAIYCPPKLQATLDM
NP_002806.2	257	AITSLKYMLLCKIMLNTPEDV
NP_002807.1	31	SATVDQRLPECAKLAKEGRLQ
NP_002807.1	74	SRILVAVVKMCYEAKEWDLLN
NP_002807.1	108	KQAVAKMVQQCCTYVEEITDL
NP_002807.1	109	QAVAKMVQQCCTYVEEITDLP
NP_002807.1	244	DQHEGSYLSICKHYRAIYDTP
NP_002810.1	23	KRGSDELFSTCVTNGPFIMSS
NP_002818.1	32	DIRHEASDFPCRVAKLPKNKN
NP_002818.1	92	ILTQGPLPNTCGHFWEMVWEQ
NP_002818.1	121	NRVMEKGSLKCAQYWPQKEEK
NP_002818.1	215	SPEHGPVVVHCSAGIGRSGTF
NP_002818.1	226	SAGIGRSGTFCLADTCLLLMD
NP_002818.1	231	RSGTFCLADTCLLLMDKRKDP
NP_002818.1	324	KRILEPHNGKCREFFPNHQWV
NP_002818.1	414	SYWKPFLVNMCVATVLTAGAY
NP_002818.1	426	ATVLTAGAYLCYRFLFNSNTX
NP_002823.3	45	QAQEGRMQLGCAWVAARRGGG
NP_002823.3	242	TILPNPQSRVCLGRAQSQEDG
NP_002823.3	309	LTQLREGKEKCVHYWPTEEET
NP_002823.3	333	FQIRIQDMKECPEYTVRQLTI
NP_002823.3	405	HCSAGIGRTGCFIATRIGCQQ
NP_002823.3	413	TGCFIATRIGCQQLKARGEVD
NP_002823.3	429	RGEVDILGIVCQLRLDRGGMI
NP_002848.1	8	XXXMAAAEEGCSVGAEADREL
[truncated: 5,125 more rows]
